# Supplementary material for: Four new species of the genus Diduga Moore, [1887] (Lepidoptera, Erebidae, Arctiinae) from China and Malaysia
Source: Zookeys. 2020 Nov 5;985:127–41. doi: 10.3897/zookeys.985.54047 (PMC7661493; doi:10.3897/zookeys.985.54047)
Supplement: XML Treatment for Diduga [file zookeys.985.54047-treatment1.xml]

<!DOCTYPE tp:taxon-treatment
  PUBLIC "-//TaxonX//DTD Taxonomic Treatment Publishing DTD v0 20100105//EN" "tax-treatment-NSO.dtd">
<tp:taxon-treatment xmlns:tp="http://www.plazi.org/taxpub"><tp:treatment-meta><kwd-group><label>Taxon classification</label><kwd><named-content xmlns:xlink="http://www.w3.org/1999/xlink" content-type="kingdom">Animalia</named-content></kwd><kwd><named-content xmlns:xlink="http://www.w3.org/1999/xlink" content-type="order">Lepidoptera</named-content></kwd><kwd><named-content xmlns:xlink="http://www.w3.org/1999/xlink" content-type="family">Arctiidae</named-content></kwd></kwd-group><mixed-citation publication-type="journal"><person-group><name><surname>Zhao</surname><given-names>Ting Ting</given-names></name><name><surname>Han</surname><given-names>Hui Lin</given-names></name></person-group><article-title>Four new species of the genus <italic><tp:taxon-name><tp:taxon-name-part taxon-name-part-type="genus" reg="Diduga">Diduga</tp:taxon-name-part></tp:taxon-name></italic> Moore, [1887] (<tp:taxon-name><tp:taxon-name-part taxon-name-part-type="order">Lepidoptera</tp:taxon-name-part></tp:taxon-name>, <tp:taxon-name><tp:taxon-name-part taxon-name-part-type="family">Erebidae</tp:taxon-name-part></tp:taxon-name>, <tp:taxon-name><tp:taxon-name-part taxon-name-part-type="subfamily">Arctiinae</tp:taxon-name-part></tp:taxon-name>) from China and Malaysia</article-title><source>Zookeys</source><day>05</day><month>11</month><year>2020</year><volume>985</volume><fpage>127</fpage><lpage>141</lpage><pub-id pub-id-type="doi">10.3897/zookeys.985.54047</pub-id></mixed-citation></tp:treatment-meta><tp:nomenclature><label>Genus</label><tp:taxon-name><object-id xmlns:xlink="http://www.w3.org/1999/xlink" content-type="arpha" xlink:type="simple">88E827B2-9163-5805-B765-934B6B4CA66F</object-id>
              <tp:taxon-name-part taxon-name-part-type="genus" reg="Diduga">Diduga</tp:taxon-name-part>
            </tp:taxon-name><tp:taxon-authority>Moore, [1887]</tp:taxon-authority><tp:nomenclature-citation-list><tp:nomenclature-citation><tp:taxon-name>
                  <tp:taxon-name-part taxon-name-part-type="genus" reg="Diduga">Diduga</tp:taxon-name-part>
                </tp:taxon-name><comment>Moore, [1887]. The <tp:taxon-name><tp:taxon-name-part taxon-name-part-type="order">Lepidoptera</tp:taxon-name-part></tp:taxon-name> of Ceylon 3 (4): 535. <abbrev xmlns:xlink="http://www.w3.org/1999/xlink" xlink:title="Type species" id="ABBRID0ELJAC" xlink:type="simple">TS</abbrev>: <tp:taxon-name><tp:taxon-name-part taxon-name-part-type="genus" reg="Diduga">Diduga</tp:taxon-name-part> <tp:taxon-name-part taxon-name-part-type="species" reg="costata">costata</tp:taxon-name-part></tp:taxon-name> Moore, [1887]. <abbrev xmlns:xlink="http://www.w3.org/1999/xlink" xlink:title="Type locality" id="ABBRID0EZJAC" xlink:type="simple">TL</abbrev>: Ceylon, [= Sri Lanka], Dickoya.</comment></tp:nomenclature-citation><tp:nomenclature-citation><tp:taxon-name>
                  <tp:taxon-name-part taxon-name-part-type="genus" reg="Diduga"/>
                  <tp:taxon-name-part taxon-name-part-type="species" reg="albicosta"/>
                </tp:taxon-name><comment>= <tp:taxon-name><tp:taxon-name-part taxon-name-part-type="genus" reg="Androstigma">Androstigma</tp:taxon-name-part></tp:taxon-name> Hampson, 1893. Illustrations of typical specimens of <tp:taxon-name><tp:taxon-name-part taxon-name-part-type="order">Lepidoptera</tp:taxon-name-part></tp:taxon-name><tp:taxon-name><tp:taxon-name-part taxon-name-part-type="suborder">Heterocera</tp:taxon-name-part></tp:taxon-name> in the collection of the British Museum 9: 13, 82. <abbrev xmlns:xlink="http://www.w3.org/1999/xlink" xlink:title="Type species" id="ABBRID0EPKAC" xlink:type="simple">TS</abbrev>: <tp:taxon-name><tp:taxon-name-part taxon-name-part-type="genus" reg="Diduga">Diduga</tp:taxon-name-part> <tp:taxon-name-part taxon-name-part-type="species" reg="albicosta">albicosta</tp:taxon-name-part></tp:taxon-name> Hampson, 1891. <abbrev xmlns:xlink="http://www.w3.org/1999/xlink" xlink:title="Type locality" id="ABBRID0E4KAC" xlink:type="simple">TL</abbrev>: India, Nilgiri Plateau. </comment></tp:nomenclature-citation></tp:nomenclature-citation-list></tp:nomenclature><tp:treatment-sec sec-type="diagnosis" id="SECID0EDLAC"><title>Diagnosis.</title><p>Species of <italic><tp:taxon-name><tp:taxon-name-part taxon-name-part-type="genus" reg="Diduga">Diduga</tp:taxon-name-part></tp:taxon-name></italic> are small in size. The proboscis is fully developed, the labial palpus is slender, directed upwards over the top of the head; the male antennae vary from ciliated to bipectinated. The tibial spurs are long.</p><p>In the male abdomen, the 8<sup>th</sup> tergite is narrowed, with long and slender apodemes (Fig. <xref ref-type="fig" rid="F3">13</xref>); and the genitalia has narrow but long lateral hairpencils in many species. The configuration of valva may vary; usually they are simple, long, slender, and tapered, or short with several distinct processes, sometimes showing bilateral asymmetry. In the female genitalia, the ductus and corpus bursae range considerably in length.</p><p>Most species have brown forewings with white or yellowish margins along the costa and distally, or forewings are medium brown with darker fasciae and stigmata. There are often various hairpencils and androconial tufts on the wings of males. In addition, the forewings have a complete set of veins arising from the cell, R<sub>1</sub> to R<sub>3</sub> all extending to the costal margin, R<sub>4</sub> and R<sub>5</sub> have a common stem, the others are independent. In the hindwing, R<sub>S</sub> and M<sub>1</sub> have a common stem, M<sub>2</sub> is absent, the others are independent (<xref ref-type="bibr" rid="B9">Fang 2000</xref>; <xref ref-type="bibr" rid="B15">Holloway 2001</xref>).</p></tp:treatment-sec><tp:treatment-sec><!--Section generated to contain objects referenced in tp:taxon-treatment.--><fig id="F3" position="float" orientation="portrait"><object-id xmlns:xlink="http://www.w3.org/1999/xlink" content-type="doi" xlink:type="simple">10.3897/zookeys.985.54047.figure13</object-id><object-id xmlns:xlink="http://www.w3.org/1999/xlink" content-type="arpha" xlink:type="simple">3008AEA0-A21B-5C63-8C97-08FC0BB53F58</object-id><label>Figure 13.</label><caption><p>Abdomen of male adult of the genus <italic><tp:taxon-name><tp:taxon-name-part taxon-name-part-type="genus" reg="Diduga">Diduga</tp:taxon-name-part></tp:taxon-name></italic>.</p></caption><graphic xmlns:xlink="http://www.w3.org/1999/xlink" xlink:href="zookeys-985-127-g003.jpg" position="float" orientation="portrait" xlink:type="simple" id="oo_471888.jpg"><uri content-type="original_file" xlink:type="simple">https://binary.pensoft.net/fig/471888</uri></graphic></fig></tp:treatment-sec><ref-list><ref id="B9"><mixed-citation xmlns:xlink="http://www.w3.org/1999/xlink" xlink:type="simple"><person-group><name name-style="western"><surname>Fang</surname><given-names>Ch-L</given-names></name></person-group> (<year>2000</year>) <article-title>Fauna Sinica (<tp:taxon-name><tp:taxon-name-part taxon-name-part-type="class">Insecta</tp:taxon-name-part></tp:taxon-name>: <tp:taxon-name><tp:taxon-name-part taxon-name-part-type="order">Lepidoptera</tp:taxon-name-part></tp:taxon-name>: <tp:taxon-name><tp:taxon-name-part taxon-name-part-type="family">Arctiidae</tp:taxon-name-part></tp:taxon-name>).</article-title><source>Science Press, Beijing,</source><volume>19</volume>: <fpage>67</fpage>–<lpage>68</lpage>. [In Chinese, English summary]</mixed-citation></ref><ref id="B15"><mixed-citation xmlns:xlink="http://www.w3.org/1999/xlink" xlink:type="simple"><person-group><name name-style="western"><surname>Holloway</surname><given-names>JD</given-names></name></person-group> (<year>2001</year>) <article-title>The Moths of Borneo: Family <tp:taxon-name><tp:taxon-name-part taxon-name-part-type="family">Arctiidae</tp:taxon-name-part></tp:taxon-name>, subfamily <tp:taxon-name><tp:taxon-name-part taxon-name-part-type="subfamily">Lithosiinae</tp:taxon-name-part></tp:taxon-name>.</article-title><source>Malaysian Nature Journal</source><volume>55</volume>: <fpage>279</fpage>–<lpage>458</lpage>.</mixed-citation></ref></ref-list></tp:taxon-treatment>
