# Supplementary material for: Four new species of the genus Diduga Moore, [1887] (Lepidoptera, Erebidae, Arctiinae) from China and Malaysia
Source: Zookeys. 2020 Nov 5;985:127–41. doi: 10.3897/zookeys.985.54047 (PMC7661493; doi:10.3897/zookeys.985.54047)
Supplement: XML Treatment for Diduga simianshana [file zookeys.985.54047-treatment2.xml]

<!DOCTYPE tp:taxon-treatment
  PUBLIC "-//TaxonX//DTD Taxonomic Treatment Publishing DTD v0 20100105//EN" "tax-treatment-NSO.dtd">
<tp:taxon-treatment xmlns:tp="http://www.plazi.org/taxpub"><tp:treatment-meta><kwd-group><label>Taxon classification</label><kwd><named-content xmlns:xlink="http://www.w3.org/1999/xlink" content-type="kingdom">Animalia</named-content></kwd><kwd><named-content xmlns:xlink="http://www.w3.org/1999/xlink" content-type="order">Lepidoptera</named-content></kwd><kwd><named-content xmlns:xlink="http://www.w3.org/1999/xlink" content-type="family">Arctiidae</named-content></kwd></kwd-group><mixed-citation publication-type="journal"><person-group><name><surname>Zhao</surname><given-names>Ting Ting</given-names></name><name><surname>Han</surname><given-names>Hui Lin</given-names></name></person-group><article-title>Four new species of the genus <italic><tp:taxon-name><tp:taxon-name-part taxon-name-part-type="genus" reg="Diduga">Diduga</tp:taxon-name-part></tp:taxon-name></italic> Moore, [1887] (<tp:taxon-name><tp:taxon-name-part taxon-name-part-type="order">Lepidoptera</tp:taxon-name-part></tp:taxon-name>, <tp:taxon-name><tp:taxon-name-part taxon-name-part-type="family">Erebidae</tp:taxon-name-part></tp:taxon-name>, <tp:taxon-name><tp:taxon-name-part taxon-name-part-type="subfamily">Arctiinae</tp:taxon-name-part></tp:taxon-name>) from China and Malaysia</article-title><source>Zookeys</source><day>05</day><month>11</month><year>2020</year><volume>985</volume><fpage>127</fpage><lpage>141</lpage><pub-id pub-id-type="doi">10.3897/zookeys.985.54047</pub-id></mixed-citation></tp:treatment-meta><tp:nomenclature><tp:taxon-name><object-id xmlns:xlink="http://www.w3.org/1999/xlink" content-type="arpha" xlink:type="simple">2A11A770-EFC5-547B-9B94-45DE77B9593F</object-id>
              <tp:taxon-name-part taxon-name-part-type="genus" reg="Diduga">Diduga</tp:taxon-name-part>
              <tp:taxon-name-part taxon-name-part-type="species" reg="simianshana">simianshana</tp:taxon-name-part>
              <object-id xmlns:xlink="http://www.w3.org/1999/xlink" content-type="zoobank" xlink:type="simple">http://zoobank.org/2598C94C-A258-4CEE-96EC-6FA25FF15A06</object-id>
            </tp:taxon-name><tp:taxon-status xmlns:xlink="http://www.w3.org/1999/xlink" xlink:type="simple">sp. nov.</tp:taxon-status><xref ref-type="fig" rid="F1">Figs 1</xref><xref ref-type="fig" rid="F1">, 2</xref><xref ref-type="fig" rid="F4">, 14</xref><xref ref-type="fig" rid="F6">, 22</xref><xref ref-type="fig" rid="F7">, 28</xref></tp:nomenclature><tp:treatment-sec sec-type="material" id="SECID0EMOAC"><title>Material examined.</title><p><bold><italic>Holotype</italic>:</bold> China: ♂; Chongqing, Jiangjin, Mt. Simian; <named-content xmlns:xlink="http://www.w3.org/1999/xlink" content-type="dwc:verbatimCoordinates" xlink:type="simple"><named-content content-type="geo-json" specific-use="{&#34;type&#34;:&#34;Point&#34;,&#34;coordinates&#34;:[106.356000,28.584000]}" id="NCID0E1OAC" xlink:type="simple">28.584°N, 106.356°E</named-content></named-content>, elevation 1103 m; 12–13.VII.2018; leg. H.L. Han &amp; C. Zhang; genit. prep. no. ztt-070-1; in <abbrev xmlns:xlink="http://www.w3.org/1999/xlink" content-type="institution" xlink:title="Northeast Forestry University, Harbin, China" id="ABBRID0E6OAC" xlink:type="simple">NEFU</abbrev>. <bold><italic>Paratypes</italic>:</bold> 3♀♀; same data as holotype; genit. prep. nos. ztt-073-2, ztt-074-2, ztt-080-2; in <abbrev xmlns:xlink="http://www.w3.org/1999/xlink" content-type="institution" xlink:title="Northeast Forestry University, Harbin, China" id="ABBRID0EIPAC" xlink:type="simple">NEFU</abbrev>.</p><fig id="F1" position="float" orientation="portrait"><object-id xmlns:xlink="http://www.w3.org/1999/xlink" content-type="doi" xlink:type="simple">10.3897/zookeys.985.54047.figures1-6</object-id><object-id xmlns:xlink="http://www.w3.org/1999/xlink" content-type="arpha" xlink:type="simple">90E9D01D-A2F6-53B2-AC8C-539D961EAD29</object-id><label>Figures 1–6.</label><caption><p>Adults of <italic><tp:taxon-name><tp:taxon-name-part taxon-name-part-type="genus" reg="Diduga">Diduga</tp:taxon-name-part></tp:taxon-name></italic> spp. <bold>1</bold><italic><tp:taxon-name><tp:taxon-name-part taxon-name-part-type="genus" reg="Diduga">D.</tp:taxon-name-part> <tp:taxon-name-part taxon-name-part-type="species" reg="simianshana">simianshana</tp:taxon-name-part></tp:taxon-name></italic> sp. nov., male, holotype, China (Chongqing) <bold>2</bold> dittos, female, paratype, China (Chongqing) <bold>3</bold><italic><tp:taxon-name><tp:taxon-name-part taxon-name-part-type="genus" reg="Diduga">D.</tp:taxon-name-part> <tp:taxon-name-part taxon-name-part-type="species" reg="nigridentata">nigridentata</tp:taxon-name-part></tp:taxon-name></italic>, male (after <xref ref-type="bibr" rid="B2">Bayarsaikhan and Bae 2019</xref>) <bold>4</bold><italic><tp:taxon-name><tp:taxon-name-part taxon-name-part-type="genus" reg="Diduga">D.</tp:taxon-name-part> <tp:taxon-name-part taxon-name-part-type="species" reg="quinquicornuta">quinquicornuta</tp:taxon-name-part></tp:taxon-name></italic>, male (after <xref ref-type="bibr" rid="B2">Bayarsaikhan and Bae 2019</xref>) <bold>5</bold><italic><tp:taxon-name><tp:taxon-name-part taxon-name-part-type="genus" reg="Diduga">D.</tp:taxon-name-part> <tp:taxon-name-part taxon-name-part-type="species" reg="chebalinga">chebalinga</tp:taxon-name-part></tp:taxon-name></italic> sp. nov., male, holotype, China (Guangdong) <bold>6</bold> ditto, female, paratype, China (Guangdong). CB: costal band; IE: inner edge of costal band; TB: terminal band.</p></caption><graphic xmlns:xlink="http://www.w3.org/1999/xlink" xlink:href="zookeys-985-127-g001.jpg" position="float" orientation="portrait" xlink:type="simple" id="oo_471886.jpg"><uri content-type="original_file" xlink:type="simple">https://binary.pensoft.net/fig/471886</uri></graphic></fig></tp:treatment-sec><tp:treatment-sec sec-type="diagnosis" id="SECID0ECCAE"><title>Diagnosis.</title><p>The new species is externally similar to <italic><tp:taxon-name><tp:taxon-name-part taxon-name-part-type="genus" reg="Diduga">D.</tp:taxon-name-part> <tp:taxon-name-part taxon-name-part-type="species" reg="nigridentata">nigridentata</tp:taxon-name-part></tp:taxon-name></italic> Bayarsaikhan &amp; Bae, 2019 (Figs <xref ref-type="fig" rid="F1">3</xref>, <xref ref-type="fig" rid="F4">15</xref>). It can be separated from the latter by the following characters (<italic><tp:taxon-name><tp:taxon-name-part taxon-name-part-type="genus" reg="Diduga">D.</tp:taxon-name-part> <tp:taxon-name-part taxon-name-part-type="species" reg="nigridentata">nigridentata</tp:taxon-name-part></tp:taxon-name></italic> details are between parentheses): the ground color of the forewing is darker; an approximate right-angled bulge at tornal area (with arched bulge); the ground color of the hindwing is darker, in the male genitalia, the two basal projections of valva are longer than tegumen (shorter); the left cucullus bears two small spines (only a single long spine); the right cucullus and costal process are fused (separated); the cornutus is long and straight (short and arched).</p></tp:treatment-sec><tp:treatment-sec sec-type="description" id="SECID0EGDAE"><title>Description.</title><p><bold><italic>Adult</italic>:</bold> (Figs <xref ref-type="fig" rid="F1">1</xref>, <xref ref-type="fig" rid="F1">2</xref>) Wingspan 13–14 mm. Head yellow; antenna filiform, brown. Thorax dark brown, patagium and tegula yellow. Abdomen with pale yellow anal tuft. Forewing with dark brown ground color; costal band broad, yellow, with several small, dark brown dots, its inner edge undulated; median line absents at costa but present as a dot at the inside inner edge of costal band; terminal band of same color as costal one, inner edge of terminal band undulated, with an approximate right-angled bulge at tornus; terminal line with an admixture of brown and yellow; fringe yellow. Hindwing smoky brown, with diffuse, small, dark brown flecks; fringe pale to smoky brown, light yellow basally. <bold><italic>Male genitalia</italic></bold> (Fig. <xref ref-type="fig" rid="F4">14</xref>). Tegumen triangular, weakly sclerotized, as long as uncus; the basal projections of tegumen asymmetrical, strongly sclerotized, clavate, with a triangular denticle distally; left one with large hemispherical tubercle distally, right one fist-sharped. Vinculum U-shaped, sclerotized, thick. Valva rather flat, broad, asymmetrical; the left one longer and wider; sacculus long, mostly straight, barely shorter than whole valva, saccular process curved, fingerlike, with long, sclerotized terminal spine; costa very narrow, thick, as long as valva; cucullus strongly sclerotized and tapered into elongate subtriangular process, with a long stout spine distally; the right one flat, sacculus narrow and straight, saccular process curved, fingerlike, with a shorter terminal spine; costa narrow; cucullus strongly sclerotized and tapered, with a long stout spines distally. Uncus sinuous, short and thick basally; swollen before pointed, hooked apex. Aedeagus cylindrical, smoothly curved, coecum swollen and short, ca 1/9 as long as overall aedeagus; vesica with a small triangular cornutus, and a slender, long cornutus accompanied by a small band of hair. <bold><italic>Female genitalia</italic></bold> (Fig. <xref ref-type="fig" rid="F6">22</xref>). Ostium bursae rough and weakly sclerotized, the 8<sup>th</sup> abdominal segment shaping a deeply invaginated V-shaped ostium bursae; two triangular lobes at both sides. The posterior margin of the 7<sup>th</sup> abdominal has a distinctly sunken fold. The 6<sup>th</sup> abdominal segment slightly thickened posteriorly, with slight ridges on both sides. Ductus bursae long and narrow, twisted at middle, its posterior half strongly sclerotized, flat and straight, and anterior one membranous, partly rugose. Corpus bursae globular, membranous, with a ring-shaped signum band. Apophysis anterior rather thick, ca 5/8 as long as apophysis posterior, this slender and long. Papillae anales cone-shaped, covered with setae.</p></tp:treatment-sec><tp:treatment-sec sec-type="etymology" id="SECID0ENEAE"><title>Etymology.</title><p>The species is named after the type locality, Mt. Simian, Chongqing Municipality, China.</p></tp:treatment-sec><tp:treatment-sec sec-type="distribution" id="SECID0ESEAE"><title>Distribution.</title><p>China (Chongqing: Mt. Simian) (Fig. <xref ref-type="fig" rid="F7">28</xref>).</p></tp:treatment-sec><tp:treatment-sec sec-type="habitat" id="SECID0E3EAE"><title>Habitat.</title><p>The species was collected by light trap close to an evergreen broadleaf forest. The main tree species in the collecting biotope are <italic><tp:taxon-name><tp:taxon-name-part taxon-name-part-type="genus" reg="Engelhardia">Engelhardia</tp:taxon-name-part> <tp:taxon-name-part taxon-name-part-type="species" reg="roxburghiana">roxburghiana</tp:taxon-name-part></tp:taxon-name></italic> Wall.,1831 and <italic><tp:taxon-name><tp:taxon-name-part taxon-name-part-type="genus" reg="Cunninghamia">Cunninghamia</tp:taxon-name-part> <tp:taxon-name-part taxon-name-part-type="species" reg="lanceolata">lanceolata</tp:taxon-name-part></tp:taxon-name></italic> (Lambert) Hooker, 1827.</p></tp:treatment-sec><tp:treatment-sec><!--Section generated to contain objects referenced in tp:taxon-treatment.--><fig id="F4" position="float" orientation="portrait"><object-id xmlns:xlink="http://www.w3.org/1999/xlink" content-type="doi" xlink:type="simple">10.3897/zookeys.985.54047.figures14-17</object-id><object-id xmlns:xlink="http://www.w3.org/1999/xlink" content-type="arpha" xlink:type="simple">59AB0A4E-67DD-5C70-A95C-C0C937754014</object-id><label>Figures 14–17.</label><caption><p>Male genitalia of <italic><tp:taxon-name><tp:taxon-name-part taxon-name-part-type="genus" reg="Diduga">Diduga</tp:taxon-name-part></tp:taxon-name></italic> spp. <bold>14</bold><italic><tp:taxon-name><tp:taxon-name-part taxon-name-part-type="genus" reg="Diduga">D.</tp:taxon-name-part> <tp:taxon-name-part taxon-name-part-type="species" reg="simianshana">simianshana</tp:taxon-name-part></tp:taxon-name></italic> sp. nov., holotype, genit. prep. No. ztt-070-1 <bold>15</bold><italic><tp:taxon-name><tp:taxon-name-part taxon-name-part-type="genus" reg="Diduga">D.</tp:taxon-name-part> <tp:taxon-name-part taxon-name-part-type="species" reg="nigridentata">nigridentata</tp:taxon-name-part></tp:taxon-name></italic>, 2019 (after <xref ref-type="bibr" rid="B2">Bayarsaikhan and Bae 2019</xref>) <bold>16</bold><italic><tp:taxon-name><tp:taxon-name-part taxon-name-part-type="genus" reg="Diduga">D.</tp:taxon-name-part> <tp:taxon-name-part taxon-name-part-type="species" reg="chebalinga">chebalinga</tp:taxon-name-part></tp:taxon-name></italic> sp. nov., holotype, genit. prep. No. ztt-078-1 <bold>17</bold><italic><tp:taxon-name><tp:taxon-name-part taxon-name-part-type="genus" reg="Diduga">D.</tp:taxon-name-part> <tp:taxon-name-part taxon-name-part-type="species" reg="quinquicornuta">quinquicornuta</tp:taxon-name-part></tp:taxon-name></italic> (after <xref ref-type="bibr" rid="B2">Bayarsaikhan and Bae 2019</xref>). Scale bars: 0.5 mm.</p></caption><graphic xmlns:xlink="http://www.w3.org/1999/xlink" xlink:href="zookeys-985-127-g004.jpg" position="float" orientation="portrait" xlink:type="simple" id="oo_471889.jpg"><uri content-type="original_file" xlink:type="simple">https://binary.pensoft.net/fig/471889</uri></graphic></fig><fig id="F6" position="float" orientation="portrait"><object-id xmlns:xlink="http://www.w3.org/1999/xlink" content-type="doi" xlink:type="simple">10.3897/zookeys.985.54047.figures22-27</object-id><object-id xmlns:xlink="http://www.w3.org/1999/xlink" content-type="arpha" xlink:type="simple">5E8320D8-F8CE-5CA4-9798-CD059BF175F7</object-id><label>Figures 22–27.</label><caption><p>Female genitalia of <italic><tp:taxon-name><tp:taxon-name-part taxon-name-part-type="genus" reg="Diduga">Diduga</tp:taxon-name-part></tp:taxon-name></italic> spp. <bold>22</bold><italic><tp:taxon-name><tp:taxon-name-part taxon-name-part-type="genus" reg="Diduga">D.</tp:taxon-name-part> <tp:taxon-name-part taxon-name-part-type="species" reg="simianshana">simianshana</tp:taxon-name-part></tp:taxon-name></italic> sp. nov., paratype, genit. prep. No. ztt-073-2 <bold>23</bold><italic><tp:taxon-name><tp:taxon-name-part taxon-name-part-type="genus" reg="Diduga">D.</tp:taxon-name-part> <tp:taxon-name-part taxon-name-part-type="species" reg="chebalinga">chebalinga</tp:taxon-name-part></tp:taxon-name></italic> sp. nov., paratype, genit. prep. No. ztt-077-2 <bold>24</bold><italic><tp:taxon-name><tp:taxon-name-part taxon-name-part-type="genus" reg="Diduga">D.</tp:taxon-name-part> <tp:taxon-name-part taxon-name-part-type="species" reg="quinquicornuta">quinquicornuta</tp:taxon-name-part></tp:taxon-name></italic> (after <xref ref-type="bibr" rid="B2">Bayarsaikhan and Bae 2019</xref>) <bold>25</bold><italic><tp:taxon-name><tp:taxon-name-part taxon-name-part-type="genus" reg="Diduga">D.</tp:taxon-name-part> <tp:taxon-name-part taxon-name-part-type="species" reg="chewi">chewi</tp:taxon-name-part></tp:taxon-name></italic> sp. nov., paratype, genit. prep. No. ztt-102-2 <bold>26</bold><italic><tp:taxon-name><tp:taxon-name-part taxon-name-part-type="genus" reg="Diduga">D.</tp:taxon-name-part> <tp:taxon-name-part taxon-name-part-type="species" reg="hollowayi">hollowayi</tp:taxon-name-part></tp:taxon-name></italic> sp. nov., paratype, genit. prep. No. ztt-083-2 <bold>27</bold><italic><tp:taxon-name><tp:taxon-name-part taxon-name-part-type="genus" reg="Diduga">D.</tp:taxon-name-part> <tp:taxon-name-part taxon-name-part-type="species" reg="kohkongensis">kohkongensis</tp:taxon-name-part></tp:taxon-name></italic> (after Bayarsaikhan &amp; Bae, 2018). Scale bars: 0.5 mm.</p></caption><graphic xmlns:xlink="http://www.w3.org/1999/xlink" xlink:href="zookeys-985-127-g006.jpg" position="float" orientation="portrait" xlink:type="simple" id="oo_471891.jpg"><uri content-type="original_file" xlink:type="simple">https://binary.pensoft.net/fig/471891</uri></graphic></fig><fig id="F7" position="float" orientation="portrait"><object-id xmlns:xlink="http://www.w3.org/1999/xlink" content-type="doi" xlink:type="simple">10.3897/zookeys.985.54047.figure28</object-id><object-id xmlns:xlink="http://www.w3.org/1999/xlink" content-type="arpha" xlink:type="simple">1BD675EF-14C6-5481-A5CF-D4C1FDED84D1</object-id><label>Figure 28.</label><caption><p>Collecting sites of <italic><tp:taxon-name><tp:taxon-name-part taxon-name-part-type="genus" reg="Diduga">Diduga</tp:taxon-name-part></tp:taxon-name></italic> spp. Key: <italic><tp:taxon-name><tp:taxon-name-part taxon-name-part-type="genus" reg="Diduga">D.</tp:taxon-name-part> <tp:taxon-name-part taxon-name-part-type="species" reg="simianshana">simianshana</tp:taxon-name-part></tp:taxon-name></italic> sp. nov.: China, Chongqing, Mt Simian (blue dot); <italic><tp:taxon-name><tp:taxon-name-part taxon-name-part-type="genus" reg="Diduga">D.</tp:taxon-name-part> <tp:taxon-name-part taxon-name-part-type="species" reg="chebalinga">chebalinga</tp:taxon-name-part></tp:taxon-name></italic> sp. nov.: China, Prov. Guangdong, Shaoguan, Chebaling (red dot); <italic><tp:taxon-name><tp:taxon-name-part taxon-name-part-type="genus" reg="Diduga">D.</tp:taxon-name-part> <tp:taxon-name-part taxon-name-part-type="species" reg="chewi">chewi</tp:taxon-name-part></tp:taxon-name></italic> sp. nov. and <italic><tp:taxon-name><tp:taxon-name-part taxon-name-part-type="genus" reg="Diduga">D.</tp:taxon-name-part> <tp:taxon-name-part taxon-name-part-type="species" reg="hollowayi">hollowayi</tp:taxon-name-part></tp:taxon-name></italic> sp. nov.: Malaysia, Borneo (both green dot).</p></caption><graphic xmlns:xlink="http://www.w3.org/1999/xlink" xlink:href="zookeys-985-127-g007.jpg" position="float" orientation="portrait" xlink:type="simple" id="oo_471892.jpg"><uri content-type="original_file" xlink:type="simple">https://binary.pensoft.net/fig/471892</uri></graphic></fig></tp:treatment-sec><ref-list><ref id="B2"><mixed-citation xmlns:xlink="http://www.w3.org/1999/xlink" xlink:type="simple"><person-group><name name-style="western"><surname>Bayarsaikhan</surname><given-names>U</given-names></name><name name-style="western"><surname>Bae</surname><given-names>YS</given-names></name></person-group> (<year>2019</year>) <article-title>Four new and one newly recorded species of <italic><tp:taxon-name><tp:taxon-name-part taxon-name-part-type="genus">Diduga</tp:taxon-name-part></tp:taxon-name></italic> Moore, [1887] (<tp:taxon-name><tp:taxon-name-part taxon-name-part-type="order">Lepidoptera</tp:taxon-name-part></tp:taxon-name>, <tp:taxon-name><tp:taxon-name-part taxon-name-part-type="family">Erebidae</tp:taxon-name-part></tp:taxon-name>, <tp:taxon-name><tp:taxon-name-part taxon-name-part-type="subfamily">Arctiinae</tp:taxon-name-part></tp:taxon-name>) from Vietnam, with redescription of the little known species <italic><tp:taxon-name><tp:taxon-name-part taxon-name-part-type="genus">Diduga</tp:taxon-name-part> <tp:taxon-name-part taxon-name-part-type="species">haematomiformis</tp:taxon-name-part></tp:taxon-name></italic> van Eecke, 1920.</article-title><source>Zootaxa</source><volume>4624</volume>(<issue>3</issue>): <fpage>365</fpage>–<lpage>376</lpage>. <ext-link xlink:type="simple" ext-link-type="doi" xlink:href="10.11646/zootaxa.4624.3.5">https://doi.org/10.11646/zootaxa.4624.3.5</ext-link></mixed-citation></ref></ref-list></tp:taxon-treatment>
