# Supplementary material for: Four new species of the genus Diduga Moore, [1887] (Lepidoptera, Erebidae, Arctiinae) from China and Malaysia
Source: Zookeys. 2020 Nov 5;985:127–41. doi: 10.3897/zookeys.985.54047 (PMC7661493; doi:10.3897/zookeys.985.54047)
Supplement: XML Treatment for Diduga chebalinga [file zookeys.985.54047-treatment3.xml]

<!DOCTYPE tp:taxon-treatment
  PUBLIC "-//TaxonX//DTD Taxonomic Treatment Publishing DTD v0 20100105//EN" "tax-treatment-NSO.dtd">
<tp:taxon-treatment xmlns:tp="http://www.plazi.org/taxpub"><tp:treatment-meta><kwd-group><label>Taxon classification</label><kwd><named-content xmlns:xlink="http://www.w3.org/1999/xlink" content-type="kingdom">Animalia</named-content></kwd><kwd><named-content xmlns:xlink="http://www.w3.org/1999/xlink" content-type="order">Lepidoptera</named-content></kwd><kwd><named-content xmlns:xlink="http://www.w3.org/1999/xlink" content-type="family">Arctiidae</named-content></kwd></kwd-group><mixed-citation publication-type="journal"><person-group><name><surname>Zhao</surname><given-names>Ting Ting</given-names></name><name><surname>Han</surname><given-names>Hui Lin</given-names></name></person-group><article-title>Four new species of the genus <italic><tp:taxon-name><tp:taxon-name-part taxon-name-part-type="genus" reg="Diduga">Diduga</tp:taxon-name-part></tp:taxon-name></italic> Moore, [1887] (<tp:taxon-name><tp:taxon-name-part taxon-name-part-type="order">Lepidoptera</tp:taxon-name-part></tp:taxon-name>, <tp:taxon-name><tp:taxon-name-part taxon-name-part-type="family">Erebidae</tp:taxon-name-part></tp:taxon-name>, <tp:taxon-name><tp:taxon-name-part taxon-name-part-type="subfamily">Arctiinae</tp:taxon-name-part></tp:taxon-name>) from China and Malaysia</article-title><source>Zookeys</source><day>05</day><month>11</month><year>2020</year><volume>985</volume><fpage>127</fpage><lpage>141</lpage><pub-id pub-id-type="doi">10.3897/zookeys.985.54047</pub-id></mixed-citation></tp:treatment-meta><tp:nomenclature><tp:taxon-name><object-id xmlns:xlink="http://www.w3.org/1999/xlink" content-type="arpha" xlink:type="simple">158AEAA3-F102-5B73-B9CD-32C7CC7F3F19</object-id>
              <tp:taxon-name-part taxon-name-part-type="genus" reg="Diduga">Diduga</tp:taxon-name-part>
              <tp:taxon-name-part taxon-name-part-type="species" reg="chebalinga">chebalinga</tp:taxon-name-part>
              <object-id xmlns:xlink="http://www.w3.org/1999/xlink" content-type="zoobank" xlink:type="simple">http://zoobank.org/43F89C07-B094-454F-946B-85BAF7C9DA71</object-id>
            </tp:taxon-name><tp:taxon-status xmlns:xlink="http://www.w3.org/1999/xlink" xlink:type="simple">sp. nov.</tp:taxon-status><xref ref-type="fig" rid="F1">Figs 5</xref><xref ref-type="fig" rid="F1">, 6</xref><xref ref-type="fig" rid="F4">, 16</xref><xref ref-type="fig" rid="F6">, 23</xref><xref ref-type="fig" rid="F7">, 28</xref></tp:nomenclature><tp:treatment-sec sec-type="material" id="SECID0EUHAE"><title>Material examined.</title><p><bold><italic>Holotype</italic>:</bold> China: ♂, Prov. Guangdong, Shaoguan, Chebaling National Nature Reserve; <named-content xmlns:xlink="http://www.w3.org/1999/xlink" content-type="dwc:verbatimCoordinates" xlink:type="simple"><named-content content-type="geo-json" specific-use="{&#34;type&#34;:&#34;Point&#34;,&#34;coordinates&#34;:[114.267000,24.731000]}" id="NCID0ECIAE" xlink:type="simple">24.731°N, 114.267°E</named-content></named-content>, elevation 463 m; 29.IV–3.V.2019; leg. H. L. Han &amp; J. Wu; genit. prep. no. ztt-078-1; in <abbrev xmlns:xlink="http://www.w3.org/1999/xlink" content-type="institution" xlink:title="Northeast Forestry University, Harbin, China" id="ABBRID0EHIAE" xlink:type="simple">NEFU</abbrev>. <bold><italic>Paratype</italic>:</bold> 1♀; same data as holotype; genit. prep. no. ztt-077-2; in <abbrev xmlns:xlink="http://www.w3.org/1999/xlink" content-type="institution" xlink:title="Northeast Forestry University, Harbin, China" id="ABBRID0EQIAE" xlink:type="simple">NEFU</abbrev>.</p></tp:treatment-sec><tp:treatment-sec sec-type="diagnosis" id="SECID0EVIAE"><title>Diagnosis.</title><p>The new species is externally similar to <italic><tp:taxon-name><tp:taxon-name-part taxon-name-part-type="genus" reg="Diduga">D.</tp:taxon-name-part> <tp:taxon-name-part taxon-name-part-type="species" reg="quinquicornuta">quinquicornuta</tp:taxon-name-part></tp:taxon-name></italic> Bayarsaikhan &amp; Bae, 2019 (Figs <xref ref-type="fig" rid="F1">4</xref>, <xref ref-type="fig" rid="F4">17</xref>, <xref ref-type="fig" rid="F6">24</xref>). It can be separated from the latter by the following characters (<italic><tp:taxon-name><tp:taxon-name-part taxon-name-part-type="genus" reg="Diduga">D.</tp:taxon-name-part> <tp:taxon-name-part taxon-name-part-type="species" reg="quinquicornuta">quinquicornuta</tp:taxon-name-part></tp:taxon-name></italic> details between parentheses): the wingspan is broader; the tegumen is thin (thick); the right costal process is long, wide, flat, and rounded distally (short, hornlike, sharp distally); the cucullus is sclerotized, thick, spoon-shaped, with a short horn distally (poorly sclerotized, club-shaped, wrinkled); the uncus is slightly swollen medially, not bending ventrally (wider and flat, hooked apex); in the female genitalia, the ostium bursae is strongly sclerotized, wrinkled, and bending to the left (weakly wrinkled, typical); the ductus bursae is curved, gradually broadening from anterior to posterior (typical, tapered); the corpus is divided into two parts, a posterior part membranous, and the anterior one globular, densely covered small flecks (long oval, anterior half with dense, small flecks, and more than 6 signa forming a vertical semicircle, posterior half membranous, smooth).</p></tp:treatment-sec><tp:treatment-sec sec-type="description" id="SECID0E4JAE"><title>Description.</title><p><bold><italic>Adult</italic>:</bold> (Figs <xref ref-type="fig" rid="F1">5</xref>, <xref ref-type="fig" rid="F1">6</xref>) Wingspan 13–14 mm, female larger than male. Head yellow; antenna filiform. Thorax dark brown; patagium, and tegula yellow. Abdomen brown, with pale yellow anal tuft. Forewing with dark brown ground color; costal band broad, yellow, with dispersed small, dark brown scales; its inner edge undulated; terminal band of same color as costal one, and its inner edge undulated, with an approximately right-angled bend near tornus; terminal line with an admixture of brown and yellow; fringe yellow. Hindwing smoky brown, fringe pale to smoky brown. <bold><italic>Male genitalia</italic></bold> (Fig. <xref ref-type="fig" rid="F4">16</xref>). Tegumen triangular, thin, and narrow superiorly. Vinculum broadly V-shaped, sclerotized, thick. Valva asymmetrical and bifurcated; in the left one, basal projections of valva bifurcated, one short, the other one ca 6 times as long as the short one; sacculus thick, gradually broadening distally; saccular process narrow, smoothly arched; costa rather broad, smooth, with a curved, cone-shaped ampulla; costal process strongly sclerotized, thick, wedge-shaped; harpe short, cone-shaped, strongly sclerotized, cucullus spoon-shaped, with short, sclerotized horns distally; in the right one, sacculus weakly sclerotized, swollen, basal process lumpy; saccular process strongly sclerotized, short, sharp distally; costa broad, smooth, with a long, flat ampulla; costal process membranose; cucullus strongly sclerotized, bifurcated, one slender, rounded distally, the other one finger-shaped, distally. Uncus thick, covered with setae, slightly swollen medially, ca 7/9 as long as tegumen. Aedeagus weakly sclerotized, with small bulge at coecum; vesica with a small flecks plate at ventral part of basal. <bold><italic>Female genitalia</italic></bold> (Fig. <xref ref-type="fig" rid="F6">23</xref>). Ostium bursae broad, bent to left, with thick and sclerotized frame; lamella antevaginalis tongue-shaped. The 7<sup>th</sup> abdomere strongly sclerotized, wrinkled, densely covered with setae. Ductus bursae curved, gradually broadening posteriorly. Corpus bursae divided, anterior half globular, densely covered with small flecks, posterior half membranous, thin, and wrinkled. Papillae anales broad, covered with setae.</p></tp:treatment-sec><tp:treatment-sec sec-type="etymology" id="SECID0EALAE"><title>Etymology.</title><p>The species is named after the type locality, Chebaling National Nature Reserve, Guangdong Province, China.</p></tp:treatment-sec><tp:treatment-sec sec-type="distribution" id="SECID0EFLAE"><title>Distribution.</title><p>China (Guangdong: Chebaling) (Fig. <xref ref-type="fig" rid="F7">28</xref>).</p></tp:treatment-sec><tp:treatment-sec sec-type="habitat" id="SECID0EPLAE"><title>Habitat.</title><p>The species was collected using a light trap close to a typical evergreen broadleaf forest of the mid-subtropics near the Zhangdong River. The main tree species in the collecting biotope is <italic><tp:taxon-name><tp:taxon-name-part taxon-name-part-type="genus" reg="Cunninghamia">Cunninghamia</tp:taxon-name-part> <tp:taxon-name-part taxon-name-part-type="species" reg="lanceolata">lanceolata</tp:taxon-name-part></tp:taxon-name></italic> (Lambert) Hooker, 1827.</p></tp:treatment-sec><tp:treatment-sec><!--Section generated to contain objects referenced in tp:taxon-treatment.--><fig id="F1" position="float" orientation="portrait"><object-id xmlns:xlink="http://www.w3.org/1999/xlink" content-type="doi" xlink:type="simple">10.3897/zookeys.985.54047.figures1-6</object-id><object-id xmlns:xlink="http://www.w3.org/1999/xlink" content-type="arpha" xlink:type="simple">90E9D01D-A2F6-53B2-AC8C-539D961EAD29</object-id><label>Figures 1–6.</label><caption><p>Adults of <italic><tp:taxon-name><tp:taxon-name-part taxon-name-part-type="genus" reg="Diduga">Diduga</tp:taxon-name-part></tp:taxon-name></italic> spp. <bold>1</bold><italic><tp:taxon-name><tp:taxon-name-part taxon-name-part-type="genus" reg="Diduga">D.</tp:taxon-name-part> <tp:taxon-name-part taxon-name-part-type="species" reg="simianshana">simianshana</tp:taxon-name-part></tp:taxon-name></italic> sp. nov., male, holotype, China (Chongqing) <bold>2</bold> dittos, female, paratype, China (Chongqing) <bold>3</bold><italic><tp:taxon-name><tp:taxon-name-part taxon-name-part-type="genus" reg="Diduga">D.</tp:taxon-name-part> <tp:taxon-name-part taxon-name-part-type="species" reg="nigridentata">nigridentata</tp:taxon-name-part></tp:taxon-name></italic>, male (after <xref ref-type="bibr" rid="B2">Bayarsaikhan and Bae 2019</xref>) <bold>4</bold><italic><tp:taxon-name><tp:taxon-name-part taxon-name-part-type="genus" reg="Diduga">D.</tp:taxon-name-part> <tp:taxon-name-part taxon-name-part-type="species" reg="quinquicornuta">quinquicornuta</tp:taxon-name-part></tp:taxon-name></italic>, male (after <xref ref-type="bibr" rid="B2">Bayarsaikhan and Bae 2019</xref>) <bold>5</bold><italic><tp:taxon-name><tp:taxon-name-part taxon-name-part-type="genus" reg="Diduga">D.</tp:taxon-name-part> <tp:taxon-name-part taxon-name-part-type="species" reg="chebalinga">chebalinga</tp:taxon-name-part></tp:taxon-name></italic> sp. nov., male, holotype, China (Guangdong) <bold>6</bold> ditto, female, paratype, China (Guangdong). CB: costal band; IE: inner edge of costal band; TB: terminal band.</p></caption><graphic xmlns:xlink="http://www.w3.org/1999/xlink" xlink:href="zookeys-985-127-g001.jpg" position="float" orientation="portrait" xlink:type="simple" id="oo_471886.jpg"><uri content-type="original_file" xlink:type="simple">https://binary.pensoft.net/fig/471886</uri></graphic></fig><fig id="F4" position="float" orientation="portrait"><object-id xmlns:xlink="http://www.w3.org/1999/xlink" content-type="doi" xlink:type="simple">10.3897/zookeys.985.54047.figures14-17</object-id><object-id xmlns:xlink="http://www.w3.org/1999/xlink" content-type="arpha" xlink:type="simple">59AB0A4E-67DD-5C70-A95C-C0C937754014</object-id><label>Figures 14–17.</label><caption><p>Male genitalia of <italic><tp:taxon-name><tp:taxon-name-part taxon-name-part-type="genus" reg="Diduga">Diduga</tp:taxon-name-part></tp:taxon-name></italic> spp. <bold>14</bold><italic><tp:taxon-name><tp:taxon-name-part taxon-name-part-type="genus" reg="Diduga">D.</tp:taxon-name-part> <tp:taxon-name-part taxon-name-part-type="species" reg="simianshana">simianshana</tp:taxon-name-part></tp:taxon-name></italic> sp. nov., holotype, genit. prep. No. ztt-070-1 <bold>15</bold><italic><tp:taxon-name><tp:taxon-name-part taxon-name-part-type="genus" reg="Diduga">D.</tp:taxon-name-part> <tp:taxon-name-part taxon-name-part-type="species" reg="nigridentata">nigridentata</tp:taxon-name-part></tp:taxon-name></italic>, 2019 (after <xref ref-type="bibr" rid="B2">Bayarsaikhan and Bae 2019</xref>) <bold>16</bold><italic><tp:taxon-name><tp:taxon-name-part taxon-name-part-type="genus" reg="Diduga">D.</tp:taxon-name-part> <tp:taxon-name-part taxon-name-part-type="species" reg="chebalinga">chebalinga</tp:taxon-name-part></tp:taxon-name></italic> sp. nov., holotype, genit. prep. No. ztt-078-1 <bold>17</bold><italic><tp:taxon-name><tp:taxon-name-part taxon-name-part-type="genus" reg="Diduga">D.</tp:taxon-name-part> <tp:taxon-name-part taxon-name-part-type="species" reg="quinquicornuta">quinquicornuta</tp:taxon-name-part></tp:taxon-name></italic> (after <xref ref-type="bibr" rid="B2">Bayarsaikhan and Bae 2019</xref>). Scale bars: 0.5 mm.</p></caption><graphic xmlns:xlink="http://www.w3.org/1999/xlink" xlink:href="zookeys-985-127-g004.jpg" position="float" orientation="portrait" xlink:type="simple" id="oo_471889.jpg"><uri content-type="original_file" xlink:type="simple">https://binary.pensoft.net/fig/471889</uri></graphic></fig><fig id="F6" position="float" orientation="portrait"><object-id xmlns:xlink="http://www.w3.org/1999/xlink" content-type="doi" xlink:type="simple">10.3897/zookeys.985.54047.figures22-27</object-id><object-id xmlns:xlink="http://www.w3.org/1999/xlink" content-type="arpha" xlink:type="simple">5E8320D8-F8CE-5CA4-9798-CD059BF175F7</object-id><label>Figures 22–27.</label><caption><p>Female genitalia of <italic><tp:taxon-name><tp:taxon-name-part taxon-name-part-type="genus" reg="Diduga">Diduga</tp:taxon-name-part></tp:taxon-name></italic> spp. <bold>22</bold><italic><tp:taxon-name><tp:taxon-name-part taxon-name-part-type="genus" reg="Diduga">D.</tp:taxon-name-part> <tp:taxon-name-part taxon-name-part-type="species" reg="simianshana">simianshana</tp:taxon-name-part></tp:taxon-name></italic> sp. nov., paratype, genit. prep. No. ztt-073-2 <bold>23</bold><italic><tp:taxon-name><tp:taxon-name-part taxon-name-part-type="genus" reg="Diduga">D.</tp:taxon-name-part> <tp:taxon-name-part taxon-name-part-type="species" reg="chebalinga">chebalinga</tp:taxon-name-part></tp:taxon-name></italic> sp. nov., paratype, genit. prep. No. ztt-077-2 <bold>24</bold><italic><tp:taxon-name><tp:taxon-name-part taxon-name-part-type="genus" reg="Diduga">D.</tp:taxon-name-part> <tp:taxon-name-part taxon-name-part-type="species" reg="quinquicornuta">quinquicornuta</tp:taxon-name-part></tp:taxon-name></italic> (after <xref ref-type="bibr" rid="B2">Bayarsaikhan and Bae 2019</xref>) <bold>25</bold><italic><tp:taxon-name><tp:taxon-name-part taxon-name-part-type="genus" reg="Diduga">D.</tp:taxon-name-part> <tp:taxon-name-part taxon-name-part-type="species" reg="chewi">chewi</tp:taxon-name-part></tp:taxon-name></italic> sp. nov., paratype, genit. prep. No. ztt-102-2 <bold>26</bold><italic><tp:taxon-name><tp:taxon-name-part taxon-name-part-type="genus" reg="Diduga">D.</tp:taxon-name-part> <tp:taxon-name-part taxon-name-part-type="species" reg="hollowayi">hollowayi</tp:taxon-name-part></tp:taxon-name></italic> sp. nov., paratype, genit. prep. No. ztt-083-2 <bold>27</bold><italic><tp:taxon-name><tp:taxon-name-part taxon-name-part-type="genus" reg="Diduga">D.</tp:taxon-name-part> <tp:taxon-name-part taxon-name-part-type="species" reg="kohkongensis">kohkongensis</tp:taxon-name-part></tp:taxon-name></italic> (after Bayarsaikhan &amp; Bae, 2018). Scale bars: 0.5 mm.</p></caption><graphic xmlns:xlink="http://www.w3.org/1999/xlink" xlink:href="zookeys-985-127-g006.jpg" position="float" orientation="portrait" xlink:type="simple" id="oo_471891.jpg"><uri content-type="original_file" xlink:type="simple">https://binary.pensoft.net/fig/471891</uri></graphic></fig><fig id="F7" position="float" orientation="portrait"><object-id xmlns:xlink="http://www.w3.org/1999/xlink" content-type="doi" xlink:type="simple">10.3897/zookeys.985.54047.figure28</object-id><object-id xmlns:xlink="http://www.w3.org/1999/xlink" content-type="arpha" xlink:type="simple">1BD675EF-14C6-5481-A5CF-D4C1FDED84D1</object-id><label>Figure 28.</label><caption><p>Collecting sites of <italic><tp:taxon-name><tp:taxon-name-part taxon-name-part-type="genus" reg="Diduga">Diduga</tp:taxon-name-part></tp:taxon-name></italic> spp. Key: <italic><tp:taxon-name><tp:taxon-name-part taxon-name-part-type="genus" reg="Diduga">D.</tp:taxon-name-part> <tp:taxon-name-part taxon-name-part-type="species" reg="simianshana">simianshana</tp:taxon-name-part></tp:taxon-name></italic> sp. nov.: China, Chongqing, Mt Simian (blue dot); <italic><tp:taxon-name><tp:taxon-name-part taxon-name-part-type="genus" reg="Diduga">D.</tp:taxon-name-part> <tp:taxon-name-part taxon-name-part-type="species" reg="chebalinga">chebalinga</tp:taxon-name-part></tp:taxon-name></italic> sp. nov.: China, Prov. Guangdong, Shaoguan, Chebaling (red dot); <italic><tp:taxon-name><tp:taxon-name-part taxon-name-part-type="genus" reg="Diduga">D.</tp:taxon-name-part> <tp:taxon-name-part taxon-name-part-type="species" reg="chewi">chewi</tp:taxon-name-part></tp:taxon-name></italic> sp. nov. and <italic><tp:taxon-name><tp:taxon-name-part taxon-name-part-type="genus" reg="Diduga">D.</tp:taxon-name-part> <tp:taxon-name-part taxon-name-part-type="species" reg="hollowayi">hollowayi</tp:taxon-name-part></tp:taxon-name></italic> sp. nov.: Malaysia, Borneo (both green dot).</p></caption><graphic xmlns:xlink="http://www.w3.org/1999/xlink" xlink:href="zookeys-985-127-g007.jpg" position="float" orientation="portrait" xlink:type="simple" id="oo_471892.jpg"><uri content-type="original_file" xlink:type="simple">https://binary.pensoft.net/fig/471892</uri></graphic></fig></tp:treatment-sec><ref-list><ref id="B2"><mixed-citation xmlns:xlink="http://www.w3.org/1999/xlink" xlink:type="simple"><person-group><name name-style="western"><surname>Bayarsaikhan</surname><given-names>U</given-names></name><name name-style="western"><surname>Bae</surname><given-names>YS</given-names></name></person-group> (<year>2019</year>) <article-title>Four new and one newly recorded species of <italic><tp:taxon-name><tp:taxon-name-part taxon-name-part-type="genus">Diduga</tp:taxon-name-part></tp:taxon-name></italic> Moore, [1887] (<tp:taxon-name><tp:taxon-name-part taxon-name-part-type="order">Lepidoptera</tp:taxon-name-part></tp:taxon-name>, <tp:taxon-name><tp:taxon-name-part taxon-name-part-type="family">Erebidae</tp:taxon-name-part></tp:taxon-name>, <tp:taxon-name><tp:taxon-name-part taxon-name-part-type="subfamily">Arctiinae</tp:taxon-name-part></tp:taxon-name>) from Vietnam, with redescription of the little known species <italic><tp:taxon-name><tp:taxon-name-part taxon-name-part-type="genus">Diduga</tp:taxon-name-part> <tp:taxon-name-part taxon-name-part-type="species">haematomiformis</tp:taxon-name-part></tp:taxon-name></italic> van Eecke, 1920.</article-title><source>Zootaxa</source><volume>4624</volume>(<issue>3</issue>): <fpage>365</fpage>–<lpage>376</lpage>. <ext-link xlink:type="simple" ext-link-type="doi" xlink:href="10.11646/zootaxa.4624.3.5">https://doi.org/10.11646/zootaxa.4624.3.5</ext-link></mixed-citation></ref></ref-list></tp:taxon-treatment>
