# Supplementary material for: Four new species of the genus Diduga Moore, [1887] (Lepidoptera, Erebidae, Arctiinae) from China and Malaysia
Source: Zookeys. 2020 Nov 5;985:127–41. doi: 10.3897/zookeys.985.54047 (PMC7661493; doi:10.3897/zookeys.985.54047)
Supplement: XML Treatment for Diduga chewi [file zookeys.985.54047-treatment4.xml]

<!DOCTYPE tp:taxon-treatment
  PUBLIC "-//TaxonX//DTD Taxonomic Treatment Publishing DTD v0 20100105//EN" "tax-treatment-NSO.dtd">
<tp:taxon-treatment xmlns:tp="http://www.plazi.org/taxpub"><tp:treatment-meta><kwd-group><label>Taxon classification</label><kwd><named-content xmlns:xlink="http://www.w3.org/1999/xlink" content-type="kingdom">Animalia</named-content></kwd><kwd><named-content xmlns:xlink="http://www.w3.org/1999/xlink" content-type="order">Lepidoptera</named-content></kwd><kwd><named-content xmlns:xlink="http://www.w3.org/1999/xlink" content-type="family">Arctiidae</named-content></kwd></kwd-group><mixed-citation publication-type="journal"><person-group><name><surname>Zhao</surname><given-names>Ting Ting</given-names></name><name><surname>Han</surname><given-names>Hui Lin</given-names></name></person-group><article-title>Four new species of the genus <italic><tp:taxon-name><tp:taxon-name-part taxon-name-part-type="genus" reg="Diduga">Diduga</tp:taxon-name-part></tp:taxon-name></italic> Moore, [1887] (<tp:taxon-name><tp:taxon-name-part taxon-name-part-type="order">Lepidoptera</tp:taxon-name-part></tp:taxon-name>, <tp:taxon-name><tp:taxon-name-part taxon-name-part-type="family">Erebidae</tp:taxon-name-part></tp:taxon-name>, <tp:taxon-name><tp:taxon-name-part taxon-name-part-type="subfamily">Arctiinae</tp:taxon-name-part></tp:taxon-name>) from China and Malaysia</article-title><source>Zookeys</source><day>05</day><month>11</month><year>2020</year><volume>985</volume><fpage>127</fpage><lpage>141</lpage><pub-id pub-id-type="doi">10.3897/zookeys.985.54047</pub-id></mixed-citation></tp:treatment-meta><tp:nomenclature><tp:taxon-name><object-id xmlns:xlink="http://www.w3.org/1999/xlink" content-type="arpha" xlink:type="simple">A3EDA98A-BDE2-5A94-8C95-75CA6952B3EA</object-id>
              <tp:taxon-name-part taxon-name-part-type="genus" reg="Diduga">Diduga</tp:taxon-name-part>
              <tp:taxon-name-part taxon-name-part-type="species" reg="chewi">chewi</tp:taxon-name-part>
              <object-id xmlns:xlink="http://www.w3.org/1999/xlink" content-type="zoobank" xlink:type="simple">http://zoobank.org/74D5E4AE-3010-48D8-B167-FC83D367107</object-id>
            </tp:taxon-name><tp:taxon-status xmlns:xlink="http://www.w3.org/1999/xlink" xlink:type="simple">sp. nov.</tp:taxon-status><xref ref-type="fig" rid="F2">Figs 7</xref><xref ref-type="fig" rid="F2">, 8</xref><xref ref-type="fig" rid="F5">, 18</xref><xref ref-type="fig" rid="F6">, 25</xref><xref ref-type="fig" rid="F7">, 28</xref></tp:nomenclature><tp:treatment-sec sec-type="material" id="SECID0E3NAE"><title>Material examined.</title><p><bold><italic>Holotype</italic>:</bold> Malaysia: ♂, Sabah, Borneo Jungle Girl Camp; <named-content xmlns:xlink="http://www.w3.org/1999/xlink" content-type="dwc:verbatimCoordinates" xlink:type="simple"><named-content content-type="geo-json" specific-use="{&#34;type&#34;:&#34;Point&#34;,&#34;coordinates&#34;:[116.451000,5.442000]}" id="NCID0EKDAE" xlink:type="simple">5.442°N, 116.451°E</named-content></named-content>, elevation 1223 m; 15–20.II.2019; leg. H. L. Han; genit. prep. no. ztt-110-1; in <abbrev xmlns:xlink="http://www.w3.org/1999/xlink" content-type="institution" xlink:title="Northeast Forestry University, Harbin, China" id="ABBRID0EPOAE" xlink:type="simple">NEFU</abbrev>. <bold><italic>Paratypes</italic>:</bold> 1♂, 2♀♀; same data as holotype; genit. prep. nos. ztt-100-1, ztt-102-2, ztt-040-2; in <abbrev xmlns:xlink="http://www.w3.org/1999/xlink" content-type="institution" xlink:title="Northeast Forestry University, Harbin, China" id="ABBRID0EYOAE" xlink:type="simple">NEFU</abbrev>.</p><fig id="F2" position="float" orientation="portrait"><object-id xmlns:xlink="http://www.w3.org/1999/xlink" content-type="doi" xlink:type="simple">10.3897/zookeys.985.54047.figures7-12</object-id><object-id xmlns:xlink="http://www.w3.org/1999/xlink" content-type="arpha" xlink:type="simple">723ADA9A-17B5-5F80-907B-BBAFE923EE58</object-id><label>Figures 7–12.</label><caption><p>Adults of <italic><tp:taxon-name><tp:taxon-name-part taxon-name-part-type="genus" reg="Diduga">Diduga</tp:taxon-name-part></tp:taxon-name></italic> spp. <bold>7</bold><italic><tp:taxon-name><tp:taxon-name-part taxon-name-part-type="genus" reg="Diduga">D.</tp:taxon-name-part> <tp:taxon-name-part taxon-name-part-type="species" reg="chewi">chewi</tp:taxon-name-part></tp:taxon-name></italic> sp. nov., male, holotype, Malaysia (Borneo) <bold>8</bold> ditto, female, paratype, Malaysia (Borneo) <bold>9</bold><italic><tp:taxon-name><tp:taxon-name-part taxon-name-part-type="genus" reg="Diduga">D.</tp:taxon-name-part> <tp:taxon-name-part taxon-name-part-type="species" reg="trichophora">trichophora</tp:taxon-name-part></tp:taxon-name></italic>, male (after <xref ref-type="bibr" rid="B5">Bucsek 2012</xref>) <bold>10</bold><italic><tp:taxon-name><tp:taxon-name-part taxon-name-part-type="genus" reg="Diduga">D.</tp:taxon-name-part> <tp:taxon-name-part taxon-name-part-type="species" reg="kohkongensis">kohkongensis</tp:taxon-name-part></tp:taxon-name></italic>, male (after Bayarsaikhan &amp; Bae, 2018) <bold>11</bold><italic><tp:taxon-name><tp:taxon-name-part taxon-name-part-type="genus" reg="Diduga">D.</tp:taxon-name-part> <tp:taxon-name-part taxon-name-part-type="species" reg="hollowayi">hollowayi</tp:taxon-name-part></tp:taxon-name></italic> sp. nov., male, holotype, Malaysia (Borneo) <bold>12</bold> ditto, female, paratype, Malaysia (Borneo).</p></caption><graphic xmlns:xlink="http://www.w3.org/1999/xlink" xlink:href="zookeys-985-127-g002.jpg" position="float" orientation="portrait" xlink:type="simple" id="oo_471887.jpg"><uri content-type="original_file" xlink:type="simple">https://binary.pensoft.net/fig/471887</uri></graphic></fig><fig id="F3" position="float" orientation="portrait"><object-id xmlns:xlink="http://www.w3.org/1999/xlink" content-type="doi" xlink:type="simple">10.3897/zookeys.985.54047.figure13</object-id><object-id xmlns:xlink="http://www.w3.org/1999/xlink" content-type="arpha" xlink:type="simple">3008AEA0-A21B-5C63-8C97-08FC0BB53F58</object-id><label>Figure 13.</label><caption><p>Abdomen of male adult of the genus <italic><tp:taxon-name><tp:taxon-name-part taxon-name-part-type="genus" reg="Diduga">Diduga</tp:taxon-name-part></tp:taxon-name></italic>.</p></caption><graphic xmlns:xlink="http://www.w3.org/1999/xlink" xlink:href="zookeys-985-127-g003.jpg" position="float" orientation="portrait" xlink:type="simple" id="oo_471888.jpg"><uri content-type="original_file" xlink:type="simple">https://binary.pensoft.net/fig/471888</uri></graphic></fig></tp:treatment-sec><tp:treatment-sec sec-type="diagnosis" id="SECID0EBSAE"><title>Diagnosis.</title><p>The wing pattern of the new species is similar to that of <italic><tp:taxon-name><tp:taxon-name-part taxon-name-part-type="genus" reg="Diduga">D.</tp:taxon-name-part> <tp:taxon-name-part taxon-name-part-type="species" reg="trichophora">trichophora</tp:taxon-name-part></tp:taxon-name></italic> Hampson, 1900 (Figs <xref ref-type="fig" rid="F2">9</xref>, <xref ref-type="fig" rid="F5">19</xref>). It can be separated from the latter by the following characters (<italic><tp:taxon-name><tp:taxon-name-part taxon-name-part-type="genus" reg="Diduga">D.</tp:taxon-name-part> <tp:taxon-name-part taxon-name-part-type="species" reg="trichophora">trichophora</tp:taxon-name-part></tp:taxon-name></italic> details are between parentheses): the forewing is broader (narrow); the male hindwing is dark grey, broad fan-shaped (pale, narrow fan-shaped); in the male genitalia, the valva termination bifurcated distally (finger-shaped, sharp distally); the coecum is typical (bifurcated); the vesica has long, narrow band of flecks (without).</p><fig id="F4" position="float" orientation="portrait"><object-id xmlns:xlink="http://www.w3.org/1999/xlink" content-type="doi" xlink:type="simple">10.3897/zookeys.985.54047.figures14-17</object-id><object-id xmlns:xlink="http://www.w3.org/1999/xlink" content-type="arpha" xlink:type="simple">59AB0A4E-67DD-5C70-A95C-C0C937754014</object-id><label>Figures 14–17.</label><caption><p>Male genitalia of <italic><tp:taxon-name><tp:taxon-name-part taxon-name-part-type="genus" reg="Diduga">Diduga</tp:taxon-name-part></tp:taxon-name></italic> spp. <bold>14</bold><italic><tp:taxon-name><tp:taxon-name-part taxon-name-part-type="genus" reg="Diduga">D.</tp:taxon-name-part> <tp:taxon-name-part taxon-name-part-type="species" reg="simianshana">simianshana</tp:taxon-name-part></tp:taxon-name></italic> sp. nov., holotype, genit. prep. No. ztt-070-1 <bold>15</bold><italic><tp:taxon-name><tp:taxon-name-part taxon-name-part-type="genus" reg="Diduga">D.</tp:taxon-name-part> <tp:taxon-name-part taxon-name-part-type="species" reg="nigridentata">nigridentata</tp:taxon-name-part></tp:taxon-name></italic>, 2019 (after <xref ref-type="bibr" rid="B2">Bayarsaikhan and Bae 2019</xref>) <bold>16</bold><italic><tp:taxon-name><tp:taxon-name-part taxon-name-part-type="genus" reg="Diduga">D.</tp:taxon-name-part> <tp:taxon-name-part taxon-name-part-type="species" reg="chebalinga">chebalinga</tp:taxon-name-part></tp:taxon-name></italic> sp. nov., holotype, genit. prep. No. ztt-078-1 <bold>17</bold><italic><tp:taxon-name><tp:taxon-name-part taxon-name-part-type="genus" reg="Diduga">D.</tp:taxon-name-part> <tp:taxon-name-part taxon-name-part-type="species" reg="quinquicornuta">quinquicornuta</tp:taxon-name-part></tp:taxon-name></italic> (after <xref ref-type="bibr" rid="B2">Bayarsaikhan and Bae 2019</xref>). Scale bars: 0.5 mm.</p></caption><graphic xmlns:xlink="http://www.w3.org/1999/xlink" xlink:href="zookeys-985-127-g004.jpg" position="float" orientation="portrait" xlink:type="simple" id="oo_471889.jpg"><uri content-type="original_file" xlink:type="simple">https://binary.pensoft.net/fig/471889</uri></graphic></fig></tp:treatment-sec><tp:treatment-sec sec-type="description" id="SECID0EVVAE"><title>Description.</title><p>Adult (Figs <xref ref-type="fig" rid="F2">7</xref>, <xref ref-type="fig" rid="F2">8</xref>). Wingspan 15.5–16.5 mm. Head yellow; antenna filiform. Thorax dark brown; patagium, and tegula yellow. Abdomen dark to brown, the latter with pale yellow anal tuft. Forewing with dark brown ground color; veins and inner margin more black; costa slightly angled at 1/4 of the wing; costal band broad, yellow, with several dots and patches; its inner edge undulated; terminal band of same color as costal one, with internally facing concavity at tornus, the inner edge of terminal band undulated; terminal line and fringe yellow; ventral side of inner margin with long, brown hair tuft. Hindwing dark grey to smoky brown; costa with longer scales in male; tornus area sunken; fringe brown. <bold><italic>Male genitalia</italic></bold> (Fig. <xref ref-type="fig" rid="F5">18</xref>). Tegumen triangular, weakly sclerotized, slightly longer than uncus. Vinculum U-shaped, sclerotized. Juxta large, linguliform, weakly sclerotized, inverted harpoon-shaped. Valva approximately diamond-shaped, rather flat and symmetrical; sacculus narrow, thick and straight, 2/3 as long as valva, this terminated by long straight, sharply pointed process slightly bifurcated before apex. Uncus hooked and slender, sharp distally. Aedeagus curved, short, thick; caecum slightly swollen, ca 1/4 as long as whole aedeagus; vesica with a long cornutus and a scobinate band medially. <bold><italic>Female genitalia</italic></bold> (Fig. <xref ref-type="fig" rid="F6">25</xref>). Ostium bursae infundibuliform, weakly sclerotized. Ductus bursae narrow, flat, moderately sclerotized, sinuous anteriorly. Corpus bursae globular, membranous, with a ring-shaped signum band covered by small spines and flecks. Base of apophysis anterior is a long, inverted triangle; apophysis posterior slender, long, slightly longer than apophysis anterior; Papillae anales cylindrical, weakly sclerotized, covered with setae.</p><fig id="F5" position="float" orientation="portrait"><object-id xmlns:xlink="http://www.w3.org/1999/xlink" content-type="doi" xlink:type="simple">10.3897/zookeys.985.54047.figures18-21</object-id><object-id xmlns:xlink="http://www.w3.org/1999/xlink" content-type="arpha" xlink:type="simple">4F698EE8-BA73-54B1-A18A-767F9D708C24</object-id><label>Figures 18–21.</label><caption><p>Male genitalia of <italic><tp:taxon-name><tp:taxon-name-part taxon-name-part-type="genus" reg="Diduga">Diduga</tp:taxon-name-part></tp:taxon-name></italic> spp. <bold>18</bold><italic><tp:taxon-name><tp:taxon-name-part taxon-name-part-type="genus" reg="Diduga">D.</tp:taxon-name-part> <tp:taxon-name-part taxon-name-part-type="species" reg="chewi">chewi</tp:taxon-name-part></tp:taxon-name></italic> sp. nov., holotype, genit. prep. No. ztt-110-1 <bold>19</bold><italic><tp:taxon-name><tp:taxon-name-part taxon-name-part-type="genus" reg="Diduga">D.</tp:taxon-name-part> <tp:taxon-name-part taxon-name-part-type="species" reg="trichophora">trichophora</tp:taxon-name-part></tp:taxon-name></italic> (after <xref ref-type="bibr" rid="B5">Bucsek 2012</xref>) <bold>20</bold><italic><tp:taxon-name><tp:taxon-name-part taxon-name-part-type="genus" reg="Diduga">D.</tp:taxon-name-part> <tp:taxon-name-part taxon-name-part-type="species" reg="hollowayi">hollowayi</tp:taxon-name-part></tp:taxon-name></italic> sp. nov., holotype, genit. prep. No. ztt-033-1 <bold>21</bold><italic><tp:taxon-name><tp:taxon-name-part taxon-name-part-type="genus" reg="Diduga">D.</tp:taxon-name-part> <tp:taxon-name-part taxon-name-part-type="species" reg="kohkongensis">kohkongensis</tp:taxon-name-part></tp:taxon-name></italic> (after Bayarsaikhan &amp; Bae, 2018). Scale bars: 0.5 mm.</p></caption><graphic xmlns:xlink="http://www.w3.org/1999/xlink" xlink:href="zookeys-985-127-g005.jpg" position="float" orientation="portrait" xlink:type="simple" id="oo_471890.jpg"><uri content-type="original_file" xlink:type="simple">https://binary.pensoft.net/fig/471890</uri></graphic></fig></tp:treatment-sec><tp:treatment-sec sec-type="etymology" id="SECID0E4YAE"><title>Etymology.</title><p>The name “<italic><tp:taxon-name><tp:taxon-name-part taxon-name-part-type="genus" reg="Diduga"/><tp:taxon-name-part taxon-name-part-type="species" reg="chewi">chewi</tp:taxon-name-part></tp:taxon-name></italic>” refers to Mr J. Chew, who is a person in charge in the camp site where the species was collected.</p></tp:treatment-sec><tp:treatment-sec sec-type="distribution" id="SECID0ENZAE"><title>Distribution.</title><p>Malaysia (Borneo: Sabah) (Fig. <xref ref-type="fig" rid="F7">28</xref>).</p></tp:treatment-sec><tp:treatment-sec sec-type="habitat" id="SECID0EXZAE"><title>Habitat.</title><p>The species was collected in a tropical rain forest area. <tp:taxon-name><tp:taxon-name-part taxon-name-part-type="family">Podocarpaceae</tp:taxon-name-part></tp:taxon-name> and <tp:taxon-name><tp:taxon-name-part taxon-name-part-type="family">Myrtaceae</tp:taxon-name-part></tp:taxon-name> are richest families in the collecting biotope, and mosses such as <italic><tp:taxon-name><tp:taxon-name-part taxon-name-part-type="genus" reg="Himantocladium">Himantocladium</tp:taxon-name-part> <tp:taxon-name-part taxon-name-part-type="species" reg="plumula">plumula</tp:taxon-name-part></tp:taxon-name></italic> (Nees) Fleisch., 1908, <italic><tp:taxon-name><tp:taxon-name-part taxon-name-part-type="genus" reg="Hypopterygium">Hypopterygium</tp:taxon-name-part> <tp:taxon-name-part taxon-name-part-type="species" reg="tamarisci">tamarisci</tp:taxon-name-part></tp:taxon-name></italic> Bridel ex C.Müller, 1850, <italic><tp:taxon-name><tp:taxon-name-part taxon-name-part-type="genus" reg="Fissidens">Fissidens</tp:taxon-name-part> <tp:taxon-name-part taxon-name-part-type="species" reg="wichurae">wichurae</tp:taxon-name-part></tp:taxon-name></italic> Broth. &amp; Fleisch., 1899 are also abundant.</p></tp:treatment-sec><tp:treatment-sec><!--Section generated to contain objects referenced in tp:taxon-treatment.--><fig id="F6" position="float" orientation="portrait"><object-id xmlns:xlink="http://www.w3.org/1999/xlink" content-type="doi" xlink:type="simple">10.3897/zookeys.985.54047.figures22-27</object-id><object-id xmlns:xlink="http://www.w3.org/1999/xlink" content-type="arpha" xlink:type="simple">5E8320D8-F8CE-5CA4-9798-CD059BF175F7</object-id><label>Figures 22–27.</label><caption><p>Female genitalia of <italic><tp:taxon-name><tp:taxon-name-part taxon-name-part-type="genus" reg="Diduga">Diduga</tp:taxon-name-part></tp:taxon-name></italic> spp. <bold>22</bold><italic><tp:taxon-name><tp:taxon-name-part taxon-name-part-type="genus" reg="Diduga">D.</tp:taxon-name-part> <tp:taxon-name-part taxon-name-part-type="species" reg="simianshana">simianshana</tp:taxon-name-part></tp:taxon-name></italic> sp. nov., paratype, genit. prep. No. ztt-073-2 <bold>23</bold><italic><tp:taxon-name><tp:taxon-name-part taxon-name-part-type="genus" reg="Diduga">D.</tp:taxon-name-part> <tp:taxon-name-part taxon-name-part-type="species" reg="chebalinga">chebalinga</tp:taxon-name-part></tp:taxon-name></italic> sp. nov., paratype, genit. prep. No. ztt-077-2 <bold>24</bold><italic><tp:taxon-name><tp:taxon-name-part taxon-name-part-type="genus" reg="Diduga">D.</tp:taxon-name-part> <tp:taxon-name-part taxon-name-part-type="species" reg="quinquicornuta">quinquicornuta</tp:taxon-name-part></tp:taxon-name></italic> (after <xref ref-type="bibr" rid="B2">Bayarsaikhan and Bae 2019</xref>) <bold>25</bold><italic><tp:taxon-name><tp:taxon-name-part taxon-name-part-type="genus" reg="Diduga">D.</tp:taxon-name-part> <tp:taxon-name-part taxon-name-part-type="species" reg="chewi">chewi</tp:taxon-name-part></tp:taxon-name></italic> sp. nov., paratype, genit. prep. No. ztt-102-2 <bold>26</bold><italic><tp:taxon-name><tp:taxon-name-part taxon-name-part-type="genus" reg="Diduga">D.</tp:taxon-name-part> <tp:taxon-name-part taxon-name-part-type="species" reg="hollowayi">hollowayi</tp:taxon-name-part></tp:taxon-name></italic> sp. nov., paratype, genit. prep. No. ztt-083-2 <bold>27</bold><italic><tp:taxon-name><tp:taxon-name-part taxon-name-part-type="genus" reg="Diduga">D.</tp:taxon-name-part> <tp:taxon-name-part taxon-name-part-type="species" reg="kohkongensis">kohkongensis</tp:taxon-name-part></tp:taxon-name></italic> (after Bayarsaikhan &amp; Bae, 2018). Scale bars: 0.5 mm.</p></caption><graphic xmlns:xlink="http://www.w3.org/1999/xlink" xlink:href="zookeys-985-127-g006.jpg" position="float" orientation="portrait" xlink:type="simple" id="oo_471891.jpg"><uri content-type="original_file" xlink:type="simple">https://binary.pensoft.net/fig/471891</uri></graphic></fig><fig id="F7" position="float" orientation="portrait"><object-id xmlns:xlink="http://www.w3.org/1999/xlink" content-type="doi" xlink:type="simple">10.3897/zookeys.985.54047.figure28</object-id><object-id xmlns:xlink="http://www.w3.org/1999/xlink" content-type="arpha" xlink:type="simple">1BD675EF-14C6-5481-A5CF-D4C1FDED84D1</object-id><label>Figure 28.</label><caption><p>Collecting sites of <italic><tp:taxon-name><tp:taxon-name-part taxon-name-part-type="genus" reg="Diduga">Diduga</tp:taxon-name-part></tp:taxon-name></italic> spp. Key: <italic><tp:taxon-name><tp:taxon-name-part taxon-name-part-type="genus" reg="Diduga">D.</tp:taxon-name-part> <tp:taxon-name-part taxon-name-part-type="species" reg="simianshana">simianshana</tp:taxon-name-part></tp:taxon-name></italic> sp. nov.: China, Chongqing, Mt Simian (blue dot); <italic><tp:taxon-name><tp:taxon-name-part taxon-name-part-type="genus" reg="Diduga">D.</tp:taxon-name-part> <tp:taxon-name-part taxon-name-part-type="species" reg="chebalinga">chebalinga</tp:taxon-name-part></tp:taxon-name></italic> sp. nov.: China, Prov. Guangdong, Shaoguan, Chebaling (red dot); <italic><tp:taxon-name><tp:taxon-name-part taxon-name-part-type="genus" reg="Diduga">D.</tp:taxon-name-part> <tp:taxon-name-part taxon-name-part-type="species" reg="chewi">chewi</tp:taxon-name-part></tp:taxon-name></italic> sp. nov. and <italic><tp:taxon-name><tp:taxon-name-part taxon-name-part-type="genus" reg="Diduga">D.</tp:taxon-name-part> <tp:taxon-name-part taxon-name-part-type="species" reg="hollowayi">hollowayi</tp:taxon-name-part></tp:taxon-name></italic> sp. nov.: Malaysia, Borneo (both green dot).</p></caption><graphic xmlns:xlink="http://www.w3.org/1999/xlink" xlink:href="zookeys-985-127-g007.jpg" position="float" orientation="portrait" xlink:type="simple" id="oo_471892.jpg"><uri content-type="original_file" xlink:type="simple">https://binary.pensoft.net/fig/471892</uri></graphic></fig></tp:treatment-sec><ref-list><ref id="B5"><mixed-citation xmlns:xlink="http://www.w3.org/1999/xlink" xlink:type="simple"><person-group><name name-style="western"><surname>Bucsek</surname><given-names>K</given-names></name></person-group> (<year>2012</year>) <source><tp:taxon-name><tp:taxon-name-part taxon-name-part-type="family">Erebidae</tp:taxon-name-part></tp:taxon-name>, <tp:taxon-name><tp:taxon-name-part taxon-name-part-type="subfamily">Arctiinae</tp:taxon-name-part></tp:taxon-name> (<tp:taxon-name><tp:taxon-name-part taxon-name-part-type="tribe">Lithosiini</tp:taxon-name-part></tp:taxon-name>, <tp:taxon-name><tp:taxon-name-part taxon-name-part-type="tribe">Arctiini</tp:taxon-name-part></tp:taxon-name>) of Malay Peninsula-Malaysia.</source><publisher-name>Institute of Zoology SAS</publisher-name>, <publisher-loc>Bratislava</publisher-loc>, <size units="page">170 pp</size>.</mixed-citation></ref><ref id="B2"><mixed-citation xmlns:xlink="http://www.w3.org/1999/xlink" xlink:type="simple"><person-group><name name-style="western"><surname>Bayarsaikhan</surname><given-names>U</given-names></name><name name-style="western"><surname>Bae</surname><given-names>YS</given-names></name></person-group> (<year>2019</year>) <article-title>Four new and one newly recorded species of <italic><tp:taxon-name><tp:taxon-name-part taxon-name-part-type="genus">Diduga</tp:taxon-name-part></tp:taxon-name></italic> Moore, [1887] (<tp:taxon-name><tp:taxon-name-part taxon-name-part-type="order">Lepidoptera</tp:taxon-name-part></tp:taxon-name>, <tp:taxon-name><tp:taxon-name-part taxon-name-part-type="family">Erebidae</tp:taxon-name-part></tp:taxon-name>, <tp:taxon-name><tp:taxon-name-part taxon-name-part-type="subfamily">Arctiinae</tp:taxon-name-part></tp:taxon-name>) from Vietnam, with redescription of the little known species <italic><tp:taxon-name><tp:taxon-name-part taxon-name-part-type="genus">Diduga</tp:taxon-name-part> <tp:taxon-name-part taxon-name-part-type="species">haematomiformis</tp:taxon-name-part></tp:taxon-name></italic> van Eecke, 1920.</article-title><source>Zootaxa</source><volume>4624</volume>(<issue>3</issue>): <fpage>365</fpage>–<lpage>376</lpage>. <ext-link xlink:type="simple" ext-link-type="doi" xlink:href="10.11646/zootaxa.4624.3.5">https://doi.org/10.11646/zootaxa.4624.3.5</ext-link></mixed-citation></ref></ref-list></tp:taxon-treatment>
