# Supplementary material for: Four new species of the genus Diduga Moore, [1887] (Lepidoptera, Erebidae, Arctiinae) from China and Malaysia
Source: Zookeys. 2020 Nov 5;985:127–41. doi: 10.3897/zookeys.985.54047 (PMC7661493; doi:10.3897/zookeys.985.54047)
Supplement: XML Treatment for Diduga hollowayi [file zookeys.985.54047-treatment5.xml]

<!DOCTYPE tp:taxon-treatment
  PUBLIC "-//TaxonX//DTD Taxonomic Treatment Publishing DTD v0 20100105//EN" "tax-treatment-NSO.dtd">
<tp:taxon-treatment xmlns:tp="http://www.plazi.org/taxpub"><tp:treatment-meta><kwd-group><label>Taxon classification</label><kwd><named-content xmlns:xlink="http://www.w3.org/1999/xlink" content-type="kingdom">Animalia</named-content></kwd><kwd><named-content xmlns:xlink="http://www.w3.org/1999/xlink" content-type="order">Lepidoptera</named-content></kwd><kwd><named-content xmlns:xlink="http://www.w3.org/1999/xlink" content-type="family">Arctiidae</named-content></kwd></kwd-group><mixed-citation publication-type="journal"><person-group><name><surname>Zhao</surname><given-names>Ting Ting</given-names></name><name><surname>Han</surname><given-names>Hui Lin</given-names></name></person-group><article-title>Four new species of the genus <italic><tp:taxon-name><tp:taxon-name-part taxon-name-part-type="genus" reg="Diduga">Diduga</tp:taxon-name-part></tp:taxon-name></italic> Moore, [1887] (<tp:taxon-name><tp:taxon-name-part taxon-name-part-type="order">Lepidoptera</tp:taxon-name-part></tp:taxon-name>, <tp:taxon-name><tp:taxon-name-part taxon-name-part-type="family">Erebidae</tp:taxon-name-part></tp:taxon-name>, <tp:taxon-name><tp:taxon-name-part taxon-name-part-type="subfamily">Arctiinae</tp:taxon-name-part></tp:taxon-name>) from China and Malaysia</article-title><source>Zookeys</source><day>05</day><month>11</month><year>2020</year><volume>985</volume><fpage>127</fpage><lpage>141</lpage><pub-id pub-id-type="doi">10.3897/zookeys.985.54047</pub-id></mixed-citation></tp:treatment-meta><tp:nomenclature><tp:taxon-name><object-id xmlns:xlink="http://www.w3.org/1999/xlink" content-type="arpha" xlink:type="simple">53E528A4-B185-5DC3-BD6C-D7EAAA496028</object-id>
              <tp:taxon-name-part taxon-name-part-type="genus" reg="Diduga">Diduga</tp:taxon-name-part>
              <tp:taxon-name-part taxon-name-part-type="species" reg="hollowayi">hollowayi</tp:taxon-name-part>
              <object-id xmlns:xlink="http://www.w3.org/1999/xlink" content-type="zoobank" xlink:type="simple">http://zoobank.org/82C24CC3-2001-4479-B813-E3997A45C615</object-id>
            </tp:taxon-name><tp:taxon-status xmlns:xlink="http://www.w3.org/1999/xlink" xlink:type="simple">sp. nov.</tp:taxon-status><xref ref-type="fig" rid="F2">Figs 11</xref><xref ref-type="fig" rid="F2">, 12</xref><xref ref-type="fig" rid="F5">, 20</xref><xref ref-type="fig" rid="F6">, 26</xref><xref ref-type="fig" rid="F7">, 28</xref></tp:nomenclature><tp:treatment-sec sec-type="material" id="SECID0EE4AE"><title>Material examined.</title><p><bold><italic>Holotype</italic>:</bold> Malaysia: ♂, Sabah, Borneo Jungle Girl Camp; <named-content xmlns:xlink="http://www.w3.org/1999/xlink" content-type="dwc:verbatimCoordinates" xlink:type="simple"><named-content content-type="geo-json" specific-use="{&#34;type&#34;:&#34;Point&#34;,&#34;coordinates&#34;:[116.451000,5.442000]}" id="NCID0EKOAE" xlink:type="simple">5.442°N, 116.451°E</named-content></named-content>, elevation 1123 m; 15–20.II.2019; leg. H. L. Han; genit. prep. no. ztt-033-1; in <abbrev xmlns:xlink="http://www.w3.org/1999/xlink" content-type="institution" xlink:title="Northeast Forestry University, Harbin, China" id="ABBRID0EP4AE" xlink:type="simple">NEFU</abbrev>. <bold><italic>Paratypes</italic>:</bold> 1♂; same locality as holotype; 24.IV–2.V.2016; leg. H. L. Han; genit. prep. no. ztt-085-1; 7♀♀; same data as holotype; leg. H. L. Han; genit. prep. nos. ztt-034-2, ztt-083-2, ztt-096-2, ztt-097-2, ztt-099-2, ztt-103-2, ztt-104-2; in <abbrev xmlns:xlink="http://www.w3.org/1999/xlink" content-type="institution" xlink:title="Northeast Forestry University, Harbin, China" id="ABBRID0EY4AE" xlink:type="simple">NEFU</abbrev>.</p></tp:treatment-sec><tp:treatment-sec sec-type="diagnosis" id="SECID0E44AE"><title>Diagnosis.</title><p>The new species is similar to <italic><tp:taxon-name><tp:taxon-name-part taxon-name-part-type="genus" reg="Diduga">D.</tp:taxon-name-part> <tp:taxon-name-part taxon-name-part-type="species" reg="kohkongensis">kohkongensis</tp:taxon-name-part></tp:taxon-name></italic> Bayarsaikhan &amp; Bae, 2018 (Figs <xref ref-type="fig" rid="F2">10</xref>, <xref ref-type="fig" rid="F5">21</xref>, <xref ref-type="fig" rid="F6">27</xref>) but it can be separated from the latter by the following characters (<italic><tp:taxon-name><tp:taxon-name-part taxon-name-part-type="genus" reg="Diduga">D.</tp:taxon-name-part> <tp:taxon-name-part taxon-name-part-type="species" reg="kohkongensis">kohkongensis</tp:taxon-name-part></tp:taxon-name></italic> details are between parentheses): the ground color of forewing is darker; the male antenna is bipectinate (ciliate); the inner edge of costal band approximately straight (undulate); the terminal line distinct, formed by brown dots (yellow); the ground color of the hindwing dark brown (grey); in the male genitalia, the editum is a small band, slightly bulging (formed by stout spines); the valva is narrow and asymmetrical (symmetrical, stout); the apical process of valva is slender, long spine-shaped, incurved inward terminally (strongly horn-shaped, weakly arched); the uncus is slender and hooked (with angular bulge ventrally); the vesica has two cornuti, one small, claw-shaped, the other long, slender, smoothly arched (a row of six irregular cornuti); in the female genitalia, the ductus bursae is narrower; the corpus bursae is approximately triangular, with a triangular signum band posteriorly (rectangular, membranous, with plate of small spines at anterior half).</p><fig id="F6" position="float" orientation="portrait"><object-id xmlns:xlink="http://www.w3.org/1999/xlink" content-type="doi" xlink:type="simple">10.3897/zookeys.985.54047.figures22-27</object-id><object-id xmlns:xlink="http://www.w3.org/1999/xlink" content-type="arpha" xlink:type="simple">5E8320D8-F8CE-5CA4-9798-CD059BF175F7</object-id><label>Figures 22–27.</label><caption><p>Female genitalia of <italic><tp:taxon-name><tp:taxon-name-part taxon-name-part-type="genus" reg="Diduga">Diduga</tp:taxon-name-part></tp:taxon-name></italic> spp. <bold>22</bold><italic><tp:taxon-name><tp:taxon-name-part taxon-name-part-type="genus" reg="Diduga">D.</tp:taxon-name-part> <tp:taxon-name-part taxon-name-part-type="species" reg="simianshana">simianshana</tp:taxon-name-part></tp:taxon-name></italic> sp. nov., paratype, genit. prep. No. ztt-073-2 <bold>23</bold><italic><tp:taxon-name><tp:taxon-name-part taxon-name-part-type="genus" reg="Diduga">D.</tp:taxon-name-part> <tp:taxon-name-part taxon-name-part-type="species" reg="chebalinga">chebalinga</tp:taxon-name-part></tp:taxon-name></italic> sp. nov., paratype, genit. prep. No. ztt-077-2 <bold>24</bold><italic><tp:taxon-name><tp:taxon-name-part taxon-name-part-type="genus" reg="Diduga">D.</tp:taxon-name-part> <tp:taxon-name-part taxon-name-part-type="species" reg="quinquicornuta">quinquicornuta</tp:taxon-name-part></tp:taxon-name></italic> (after <xref ref-type="bibr" rid="B2">Bayarsaikhan and Bae 2019</xref>) <bold>25</bold><italic><tp:taxon-name><tp:taxon-name-part taxon-name-part-type="genus" reg="Diduga">D.</tp:taxon-name-part> <tp:taxon-name-part taxon-name-part-type="species" reg="chewi">chewi</tp:taxon-name-part></tp:taxon-name></italic> sp. nov., paratype, genit. prep. No. ztt-102-2 <bold>26</bold><italic><tp:taxon-name><tp:taxon-name-part taxon-name-part-type="genus" reg="Diduga">D.</tp:taxon-name-part> <tp:taxon-name-part taxon-name-part-type="species" reg="hollowayi">hollowayi</tp:taxon-name-part></tp:taxon-name></italic> sp. nov., paratype, genit. prep. No. ztt-083-2 <bold>27</bold><italic><tp:taxon-name><tp:taxon-name-part taxon-name-part-type="genus" reg="Diduga">D.</tp:taxon-name-part> <tp:taxon-name-part taxon-name-part-type="species" reg="kohkongensis">kohkongensis</tp:taxon-name-part></tp:taxon-name></italic> (after Bayarsaikhan &amp; Bae, 2018). Scale bars: 0.5 mm.</p></caption><graphic xmlns:xlink="http://www.w3.org/1999/xlink" xlink:href="zookeys-985-127-g006.jpg" position="float" orientation="portrait" xlink:type="simple" id="oo_471891.jpg"><uri content-type="original_file" xlink:type="simple">https://binary.pensoft.net/fig/471891</uri></graphic></fig></tp:treatment-sec><tp:treatment-sec sec-type="description" id="SECID0EMCAG"><title>Description.</title><p>Adult (Figs <xref ref-type="fig" rid="F2">11</xref>, <xref ref-type="fig" rid="F2">12</xref>). Wingspan 12–13 mm, female larger than male. Head yellow; male antenna bipectinate, female antenna filiform. Thorax brown; patagium and tegula yellow, the color of female lighter. Abdomen with pale yellow anal tuft. Forewing with dark brown ground color; costal band broad, yellow to canary yellow, its inner edge nearly straight; the inner edge of terminal band undulated, with a slight right angle at tornus; terminal line conspicuous, formed by brown dots; fringe yellow. Hindwing brown, costal band light brown; fringe brown to smoky brown. <bold><italic>Male genitalia</italic></bold> (Fig. <xref ref-type="fig" rid="F5">20</xref>). Tegumen triangular, weakly sclerotized, as long as uncus. Vinculum narrow, weakly sclerotized, very broadly U-shaped, with slightly produced semicircular saccus. Juxta flat, moderately sclerotized. Valva band-shaped, weakly sclerotized, covered with setae, asymmetrical; left valva with broad and moderately sclerotized sacculus, 3/4 as long as overall valva, saccular process in shape of a long spine bent internally at ca 90°; right valva as long as left one, its saccular process like left one albeit evenly hooked internally; costa very narrow, as long as valva. Uncus slender, slightly hooked. Aedeagus membranous, cylindrical; coecum short, 1/5 as long as overall aedeagus; vesica with a small claw-shaped cornutus, and long, slender, smoothly arched cornutus subterminally. <bold><italic>Female genitalia</italic></bold> (Fig. <xref ref-type="fig" rid="F6">26</xref>). Ostium bursae flat and membranous. Ductus bursae flat, weakly sclerotized. Corpus bursae membranous, with a triangular signum band posteriorly; right part strongly sclerotized, with a signum plate covered long spines, terminally connected to ductus bursae. Apophysis anterior short, apophysis posterior ca 2 times as long as apophysis posterior. Papillae anales cylindrical, weakly sclerotized, covered with setae.</p></tp:treatment-sec><tp:treatment-sec sec-type="etymology" id="SECID0EIDAG"><title>Etymology.</title><p>The species is named after Dr J.D. Holloway, who conducted outstanding lepidopterological research in Borneo.</p></tp:treatment-sec><tp:treatment-sec sec-type="distribution" id="SECID0ENDAG"><title>Distribution.</title><p>Malaysia (Borneo: Sabah) (Fig. <xref ref-type="fig" rid="F7">28</xref>).</p><fig id="F7" position="float" orientation="portrait"><object-id xmlns:xlink="http://www.w3.org/1999/xlink" content-type="doi" xlink:type="simple">10.3897/zookeys.985.54047.figure28</object-id><object-id xmlns:xlink="http://www.w3.org/1999/xlink" content-type="arpha" xlink:type="simple">1BD675EF-14C6-5481-A5CF-D4C1FDED84D1</object-id><label>Figure 28.</label><caption><p>Collecting sites of <italic><tp:taxon-name><tp:taxon-name-part taxon-name-part-type="genus" reg="Diduga">Diduga</tp:taxon-name-part></tp:taxon-name></italic> spp. Key: <italic><tp:taxon-name><tp:taxon-name-part taxon-name-part-type="genus" reg="Diduga">D.</tp:taxon-name-part> <tp:taxon-name-part taxon-name-part-type="species" reg="simianshana">simianshana</tp:taxon-name-part></tp:taxon-name></italic> sp. nov.: China, Chongqing, Mt Simian (blue dot); <italic><tp:taxon-name><tp:taxon-name-part taxon-name-part-type="genus" reg="Diduga">D.</tp:taxon-name-part> <tp:taxon-name-part taxon-name-part-type="species" reg="chebalinga">chebalinga</tp:taxon-name-part></tp:taxon-name></italic> sp. nov.: China, Prov. Guangdong, Shaoguan, Chebaling (red dot); <italic><tp:taxon-name><tp:taxon-name-part taxon-name-part-type="genus" reg="Diduga">D.</tp:taxon-name-part> <tp:taxon-name-part taxon-name-part-type="species" reg="chewi">chewi</tp:taxon-name-part></tp:taxon-name></italic> sp. nov. and <italic><tp:taxon-name><tp:taxon-name-part taxon-name-part-type="genus" reg="Diduga">D.</tp:taxon-name-part> <tp:taxon-name-part taxon-name-part-type="species" reg="hollowayi">hollowayi</tp:taxon-name-part></tp:taxon-name></italic> sp. nov.: Malaysia, Borneo (both green dot).</p></caption><graphic xmlns:xlink="http://www.w3.org/1999/xlink" xlink:href="zookeys-985-127-g007.jpg" position="float" orientation="portrait" xlink:type="simple" id="oo_471892.jpg"><uri content-type="original_file" xlink:type="simple">https://binary.pensoft.net/fig/471892</uri></graphic></fig></tp:treatment-sec><tp:treatment-sec sec-type="habitat" id="SECID0EXFAG"><title>Habitat.</title><p>The species was collected in a tropical rain forest area. <tp:taxon-name><tp:taxon-name-part taxon-name-part-type="family">Podocarpaceae</tp:taxon-name-part></tp:taxon-name> and <tp:taxon-name><tp:taxon-name-part taxon-name-part-type="family">Myrtaceae</tp:taxon-name-part></tp:taxon-name> are richest families in the collecting biotope, and mosses of <italic><tp:taxon-name><tp:taxon-name-part taxon-name-part-type="genus" reg="Himantocladium">Himantocladium</tp:taxon-name-part> <tp:taxon-name-part taxon-name-part-type="species" reg="plumula">plumula</tp:taxon-name-part></tp:taxon-name></italic> (Nees) Fleisch., 1908, <italic><tp:taxon-name><tp:taxon-name-part taxon-name-part-type="genus" reg="Hypopterygium">Hypopterygium</tp:taxon-name-part> <tp:taxon-name-part taxon-name-part-type="species" reg="tamarisci">tamarisci</tp:taxon-name-part></tp:taxon-name></italic> Bridel ex C.Müller, 1850, <italic><tp:taxon-name><tp:taxon-name-part taxon-name-part-type="genus" reg="Fissidens">Fissidens</tp:taxon-name-part> <tp:taxon-name-part taxon-name-part-type="species" reg="wichurae">wichurae</tp:taxon-name-part></tp:taxon-name></italic> Broth. &amp; Fleisch., 1899 are also abundant.</p></tp:treatment-sec><tp:treatment-sec><!--Section generated to contain objects referenced in tp:taxon-treatment.--><fig id="F2" position="float" orientation="portrait"><object-id xmlns:xlink="http://www.w3.org/1999/xlink" content-type="doi" xlink:type="simple">10.3897/zookeys.985.54047.figures7-12</object-id><object-id xmlns:xlink="http://www.w3.org/1999/xlink" content-type="arpha" xlink:type="simple">723ADA9A-17B5-5F80-907B-BBAFE923EE58</object-id><label>Figures 7–12.</label><caption><p>Adults of <italic><tp:taxon-name><tp:taxon-name-part taxon-name-part-type="genus" reg="Diduga">Diduga</tp:taxon-name-part></tp:taxon-name></italic> spp. <bold>7</bold><italic><tp:taxon-name><tp:taxon-name-part taxon-name-part-type="genus" reg="Diduga">D.</tp:taxon-name-part> <tp:taxon-name-part taxon-name-part-type="species" reg="chewi">chewi</tp:taxon-name-part></tp:taxon-name></italic> sp. nov., male, holotype, Malaysia (Borneo) <bold>8</bold> ditto, female, paratype, Malaysia (Borneo) <bold>9</bold><italic><tp:taxon-name><tp:taxon-name-part taxon-name-part-type="genus" reg="Diduga">D.</tp:taxon-name-part> <tp:taxon-name-part taxon-name-part-type="species" reg="trichophora">trichophora</tp:taxon-name-part></tp:taxon-name></italic>, male (after <xref ref-type="bibr" rid="B5">Bucsek 2012</xref>) <bold>10</bold><italic><tp:taxon-name><tp:taxon-name-part taxon-name-part-type="genus" reg="Diduga">D.</tp:taxon-name-part> <tp:taxon-name-part taxon-name-part-type="species" reg="kohkongensis">kohkongensis</tp:taxon-name-part></tp:taxon-name></italic>, male (after Bayarsaikhan &amp; Bae, 2018) <bold>11</bold><italic><tp:taxon-name><tp:taxon-name-part taxon-name-part-type="genus" reg="Diduga">D.</tp:taxon-name-part> <tp:taxon-name-part taxon-name-part-type="species" reg="hollowayi">hollowayi</tp:taxon-name-part></tp:taxon-name></italic> sp. nov., male, holotype, Malaysia (Borneo) <bold>12</bold> ditto, female, paratype, Malaysia (Borneo).</p></caption><graphic xmlns:xlink="http://www.w3.org/1999/xlink" xlink:href="zookeys-985-127-g002.jpg" position="float" orientation="portrait" xlink:type="simple" id="oo_471887.jpg"><uri content-type="original_file" xlink:type="simple">https://binary.pensoft.net/fig/471887</uri></graphic></fig><fig id="F5" position="float" orientation="portrait"><object-id xmlns:xlink="http://www.w3.org/1999/xlink" content-type="doi" xlink:type="simple">10.3897/zookeys.985.54047.figures18-21</object-id><object-id xmlns:xlink="http://www.w3.org/1999/xlink" content-type="arpha" xlink:type="simple">4F698EE8-BA73-54B1-A18A-767F9D708C24</object-id><label>Figures 18–21.</label><caption><p>Male genitalia of <italic><tp:taxon-name><tp:taxon-name-part taxon-name-part-type="genus" reg="Diduga">Diduga</tp:taxon-name-part></tp:taxon-name></italic> spp. <bold>18</bold><italic><tp:taxon-name><tp:taxon-name-part taxon-name-part-type="genus" reg="Diduga">D.</tp:taxon-name-part> <tp:taxon-name-part taxon-name-part-type="species" reg="chewi">chewi</tp:taxon-name-part></tp:taxon-name></italic> sp. nov., holotype, genit. prep. No. ztt-110-1 <bold>19</bold><italic><tp:taxon-name><tp:taxon-name-part taxon-name-part-type="genus" reg="Diduga">D.</tp:taxon-name-part> <tp:taxon-name-part taxon-name-part-type="species" reg="trichophora">trichophora</tp:taxon-name-part></tp:taxon-name></italic> (after <xref ref-type="bibr" rid="B5">Bucsek 2012</xref>) <bold>20</bold><italic><tp:taxon-name><tp:taxon-name-part taxon-name-part-type="genus" reg="Diduga">D.</tp:taxon-name-part> <tp:taxon-name-part taxon-name-part-type="species" reg="hollowayi">hollowayi</tp:taxon-name-part></tp:taxon-name></italic> sp. nov., holotype, genit. prep. No. ztt-033-1 <bold>21</bold><italic><tp:taxon-name><tp:taxon-name-part taxon-name-part-type="genus" reg="Diduga">D.</tp:taxon-name-part> <tp:taxon-name-part taxon-name-part-type="species" reg="kohkongensis">kohkongensis</tp:taxon-name-part></tp:taxon-name></italic> (after Bayarsaikhan &amp; Bae, 2018). Scale bars: 0.5 mm.</p></caption><graphic xmlns:xlink="http://www.w3.org/1999/xlink" xlink:href="zookeys-985-127-g005.jpg" position="float" orientation="portrait" xlink:type="simple" id="oo_471890.jpg"><uri content-type="original_file" xlink:type="simple">https://binary.pensoft.net/fig/471890</uri></graphic></fig></tp:treatment-sec><ref-list><ref id="B5"><mixed-citation xmlns:xlink="http://www.w3.org/1999/xlink" xlink:type="simple"><person-group><name name-style="western"><surname>Bucsek</surname><given-names>K</given-names></name></person-group> (<year>2012</year>) <source><tp:taxon-name><tp:taxon-name-part taxon-name-part-type="family">Erebidae</tp:taxon-name-part></tp:taxon-name>, <tp:taxon-name><tp:taxon-name-part taxon-name-part-type="subfamily">Arctiinae</tp:taxon-name-part></tp:taxon-name> (<tp:taxon-name><tp:taxon-name-part taxon-name-part-type="tribe">Lithosiini</tp:taxon-name-part></tp:taxon-name>, <tp:taxon-name><tp:taxon-name-part taxon-name-part-type="tribe">Arctiini</tp:taxon-name-part></tp:taxon-name>) of Malay Peninsula-Malaysia.</source><publisher-name>Institute of Zoology SAS</publisher-name>, <publisher-loc>Bratislava</publisher-loc>, <size units="page">170 pp</size>.</mixed-citation></ref><ref id="B2"><mixed-citation xmlns:xlink="http://www.w3.org/1999/xlink" xlink:type="simple"><person-group><name name-style="western"><surname>Bayarsaikhan</surname><given-names>U</given-names></name><name name-style="western"><surname>Bae</surname><given-names>YS</given-names></name></person-group> (<year>2019</year>) <article-title>Four new and one newly recorded species of <italic><tp:taxon-name><tp:taxon-name-part taxon-name-part-type="genus">Diduga</tp:taxon-name-part></tp:taxon-name></italic> Moore, [1887] (<tp:taxon-name><tp:taxon-name-part taxon-name-part-type="order">Lepidoptera</tp:taxon-name-part></tp:taxon-name>, <tp:taxon-name><tp:taxon-name-part taxon-name-part-type="family">Erebidae</tp:taxon-name-part></tp:taxon-name>, <tp:taxon-name><tp:taxon-name-part taxon-name-part-type="subfamily">Arctiinae</tp:taxon-name-part></tp:taxon-name>) from Vietnam, with redescription of the little known species <italic><tp:taxon-name><tp:taxon-name-part taxon-name-part-type="genus">Diduga</tp:taxon-name-part> <tp:taxon-name-part taxon-name-part-type="species">haematomiformis</tp:taxon-name-part></tp:taxon-name></italic> van Eecke, 1920.</article-title><source>Zootaxa</source><volume>4624</volume>(<issue>3</issue>): <fpage>365</fpage>–<lpage>376</lpage>. <ext-link xlink:type="simple" ext-link-type="doi" xlink:href="10.11646/zootaxa.4624.3.5">https://doi.org/10.11646/zootaxa.4624.3.5</ext-link></mixed-citation></ref></ref-list></tp:taxon-treatment>
